# Supplementary material for: N-(4-Methyl­phenyl­sulfon­yl)maleamic acid
Source: Acta Crystallogr Sect E Struct Rep Online. 2012 Jul 18;68(Pt 8):o2499. doi: 10.1107/S1600536812032084 (PMC3414952; doi:10.1107/S1600536812032084)
Supplement: Supplementary file 2 [file e-68-o2499-Isup2.hkl]

# 
# h,k,l, Fc-squared, Fo-squared, sigma(Fo-squared) and status flag 
# 
data_I
_shelx_title ' PSM5 P21/C' 
_shelx_refln_list_code 4 
_shelx_F_calc_maximum 125.67 
_exptl_crystal_F_000 560.00 
_reflns_d_resolution_high 0.8001 

loop_ 
_symmetry_equiv_pos_as_xyz 
'x, y, z' 
'-x, y+1/2, -z+1/2' 
'-x, -y, -z' 
'x, -y-1/2, z-1/2' 

_cell_length_a 10.2652 
_cell_length_b 11.9064 
_cell_length_c 10.2416 
_cell_angle_alpha 90.000 
_cell_angle_beta 108.403 
_cell_angle_gamma 90.000 

_shelx_F_squared_multiplier 1.000 

loop_ 
_refln_index_h 
_refln_index_k 
_refln_index_l 
_refln_F_squared_calc 
_refln_F_squared_meas 
_refln_F_squared_sigma 
_refln_observed_status 
2 0 0 3805.71 3924.28 22.94 o 
3 0 0 10264.09 9791.74 45.93 o 
5 0 0 2996.76 3155.57 14.47 o 
6 0 0 2644.97 2711.68 8.21 o 
7 0 0 19.39 31.91 1.28 o 
8 0 0 59.36 58.79 1.74 o 
9 0 0 61.07 63.76 1.91 o 
10 0 0 17.31 16.89 1.16 o 
11 0 0 287.13 289.21 3.77 o 
12 0 0 40.10 40.54 1.69 o 
3 1 0 634.55 705.30 9.22 o 
4 1 0 1943.25 1835.72 10.45 o 
5 1 0 1613.71 1555.83 3.27 o 
6 1 0 195.13 197.46 1.63 o 
7 1 0 188.61 175.78 1.71 o 
8 1 0 96.79 96.28 1.27 o 
9 1 0 3.44 4.73 0.70 o 
10 1 0 39.07 42.11 1.17 o 
11 1 0 19.34 19.95 1.13 o 
12 1 0 61.56 68.33 1.49 o 
0 2 0 2633.11 2559.82 17.99 o 
1 2 0 578.60 586.87 2.44 o 
2 2 0 18.77 10.58 0.86 o 
3 2 0 2732.45 2615.30 2.88 o 
4 2 0 5.17 5.93 0.30 o 
5 2 0 1327.68 1385.73 5.93 o 
6 2 0 1.32 2.32 0.37 o 
7 2 0 6.71 5.48 0.62 o 
8 2 0 132.84 132.52 1.53 o 
9 2 0 54.97 33.28 1.01 o 
10 2 0 109.37 116.22 1.65 o 
11 2 0 51.71 59.20 3.59 o 
12 2 0 25.94 26.50 1.83 o 
1 3 0 3214.37 3021.66 9.15 o 
2 3 0 909.91 877.11 2.32 o 
3 3 0 5.22 5.65 0.41 o 
4 3 0 576.88 566.61 4.68 o 
5 3 0 83.07 84.49 0.73 o 
6 3 0 19.97 22.27 0.58 o 
7 3 0 396.59 375.69 2.61 o 
8 3 0 79.05 64.02 1.14 o 
9 3 0 91.41 97.27 1.87 o 
10 3 0 147.91 143.73 2.38 o 
11 3 0 28.04 25.69 1.55 o 
0 4 0 8442.42 7709.51 46.31 o 
1 4 0 1501.32 1418.10 3.00 o 
2 4 0 1481.60 1454.97 3.39 o 
3 4 0 232.27 196.16 0.92 o 
4 4 0 845.37 904.38 7.29 o 
5 4 0 92.09 83.04 0.94 o 
6 4 0 553.73 536.51 2.35 o 
7 4 0 171.70 170.44 2.06 o 
8 4 0 135.20 118.20 1.92 o 
9 4 0 137.66 141.82 2.21 o 
10 4 0 106.05 101.67 2.15 o 
11 4 0 182.66 177.80 3.59 o 
1 5 0 799.01 772.03 4.85 o 
2 5 0 300.35 256.61 1.40 o 
3 5 0 178.95 165.34 0.86 o 
4 5 0 418.61 384.77 1.85 o 
5 5 0 136.09 127.57 1.19 o 
6 5 0 447.63 417.69 6.67 o 
7 5 0 218.99 214.81 2.29 o 
8 5 0 223.45 218.39 2.54 o 
9 5 0 3.02 4.34 1.11 o 
10 5 0 72.83 80.27 3.50 o 
11 5 0 54.31 50.07 1.86 o 
0 6 0 6.27 9.82 0.34 o 
1 6 0 8.20 11.67 0.36 o 
2 6 0 264.80 289.42 2.19 o 
3 6 0 27.78 37.55 0.55 o 
4 6 0 149.38 151.56 1.30 o 
5 6 0 374.89 386.90 4.75 o 
6 6 0 298.61 306.52 2.01 o 
7 6 0 272.08 256.33 2.18 o 
8 6 0 21.90 22.86 1.31 o 
9 6 0 40.85 40.08 2.50 o 
10 6 0 3.05 1.95 1.85 o 
11 6 0 112.32 115.34 3.27 o 
1 7 0 1089.54 1066.27 6.06 o 
2 7 0 691.85 613.77 3.93 o 
3 7 0 445.57 487.69 2.24 o 
4 7 0 135.01 115.11 2.15 o 
5 7 0 221.09 200.55 2.00 o 
6 7 0 266.45 264.25 1.98 o 
7 7 0 374.16 363.26 2.92 o 
8 7 0 1.68 1.65 1.19 o 
9 7 0 215.83 218.34 3.79 o 
10 7 0 129.33 125.20 3.15 o 
0 8 0 412.52 420.33 3.81 o 
1 8 0 613.12 609.56 6.76 o 
2 8 0 249.31 251.38 2.78 o 
3 8 0 740.25 704.09 2.47 o 
4 8 0 12.07 14.36 0.70 o 
5 8 0 63.93 61.77 1.30 o 
6 8 0 106.18 105.25 1.83 o 
7 8 0 0.79 0.04 0.89 o 
8 8 0 426.34 414.24 4.73 o 
9 8 0 107.04 106.38 3.00 o 
10 8 0 70.62 68.85 2.90 o 
1 9 0 1031.51 1037.73 6.52 o 
2 9 0 39.81 35.46 0.91 o 
3 9 0 6.07 4.78 0.70 o 
4 9 0 259.33 253.76 2.99 o 
5 9 0 856.09 834.63 6.74 o 
6 9 0 611.26 616.25 3.73 o 
7 9 0 8.23 8.38 1.09 o 
8 9 0 10.38 8.24 1.70 o 
9 9 0 0.97 -0.17 1.76 o 
0 10 0 583.31 577.09 5.18 o 
1 10 0 22.58 23.54 0.94 o 
2 10 0 85.85 88.27 1.60 o 
3 10 0 240.59 238.12 2.30 o 
4 10 0 217.97 219.63 6.81 o 
5 10 0 144.23 140.92 3.08 o 
6 10 0 120.52 116.52 5.14 o 
7 10 0 19.16 19.95 1.19 o 
8 10 0 10.49 9.95 1.80 o 
9 10 0 13.02 9.88 1.93 o 
1 11 0 340.86 355.44 2.50 o 
2 11 0 28.99 23.51 1.19 o 
3 11 0 43.14 37.77 1.09 o 
4 11 0 0.28 0.68 1.07 o 
5 11 0 110.46 104.79 2.94 o 
6 11 0 0.39 0.58 1.67 o 
7 11 0 0.17 -0.80 1.71 o 
0 12 0 58.70 49.01 1.54 o 
1 12 0 64.45 58.58 1.33 o 
2 12 0 28.75 27.29 1.07 o 
3 12 0 22.88 21.13 1.36 o 
4 12 0 2.61 4.08 1.17 o 
5 12 0 4.47 4.14 1.70 o 
6 12 0 0.11 -0.59 1.54 o 
7 12 0 14.76 14.30 2.17 o 
1 13 0 16.17 15.38 1.24 o 
2 13 0 1.72 0.56 1.47 o 
3 13 0 14.29 12.30 1.32 o 
4 13 0 100.83 104.84 6.93 o 
5 13 0 8.48 8.09 1.67 o 
0 14 0 4.34 4.81 1.69 o 
1 14 0 12.48 12.48 1.24 o 
2 14 0 28.11 26.90 1.51 o 
3 14 0 13.77 17.79 2.30 o 
4 14 0 2.20 -0.51 2.03 o 
-12 1 1 6.59 8.68 1.23 o 
-11 1 1 57.72 51.03 2.24 o 
-10 1 1 2.22 1.14 0.93 o 
-9 1 1 41.09 43.80 1.14 o 
-8 1 1 1.44 0.60 0.69 o 
-7 1 1 34.91 33.34 0.88 o 
-6 1 1 486.86 570.31 5.22 o 
-5 1 1 399.20 439.25 3.87 o 
-4 1 1 1260.54 1365.41 7.10 o 
-3 1 1 329.92 334.99 3.76 o 
-2 1 1 3320.49 3133.92 6.49 o 
-1 1 1 4046.38 4056.10 23.07 o 
1 1 1 181.42 184.52 0.73 o 
2 1 1 17.21 13.94 0.63 o 
3 1 1 5366.90 5376.21 24.28 o 
4 1 1 105.57 100.11 0.70 o 
5 1 1 441.95 466.00 4.58 o 
6 1 1 13.76 8.44 0.60 o 
7 1 1 602.06 608.86 7.90 o 
8 1 1 73.98 59.60 1.32 o 
9 1 1 7.10 3.61 1.10 o 
10 1 1 0.82 1.69 1.20 o 
11 1 1 9.12 8.83 1.30 o 
-12 2 1 9.80 6.74 2.13 o 
-11 2 1 10.62 10.86 1.67 o 
-10 2 1 68.25 60.14 1.60 o 
-9 2 1 23.75 17.14 0.87 o 
-8 2 1 44.43 40.16 1.56 o 
-7 2 1 37.90 40.52 1.44 o 
-6 2 1 9.58 11.66 0.49 o 
-5 2 1 221.11 246.87 1.56 o 
-4 2 1 1162.50 1223.99 4.65 o 
-3 2 1 63.64 52.74 0.51 o 
-2 2 1 56.74 58.16 1.19 o 
-1 2 1 293.95 318.92 1.97 o 
0 2 1 900.45 844.27 2.65 o 
1 2 1 73.56 62.90 0.49 o 
2 2 1 272.95 263.58 1.98 o 
3 2 1 685.05 706.24 4.52 o 
4 2 1 0.12 -0.01 0.34 o 
5 2 1 116.06 130.99 2.28 o 
6 2 1 8.62 8.65 0.78 o 
7 2 1 552.19 534.84 3.40 o 
8 2 1 252.57 235.33 2.53 o 
9 2 1 102.62 106.13 1.97 o 
10 2 1 12.14 14.01 2.87 o 
11 2 1 0.01 2.99 1.54 o 
-12 3 1 60.12 65.20 2.84 o 
-11 3 1 2.25 2.46 1.33 o 
-10 3 1 102.30 88.98 1.89 o 
-9 3 1 108.55 112.50 1.87 o 
-8 3 1 380.67 368.43 4.31 o 
-7 3 1 299.31 305.17 3.00 o 
-6 3 1 506.39 497.07 1.71 o 
-5 3 1 12.16 7.63 0.39 o 
-4 3 1 3.78 5.15 0.29 o 
-3 3 1 1414.14 1459.03 5.08 o 
-2 3 1 3.60 3.02 0.21 o 
-1 3 1 15793.89 14600.45 81.60 o 
0 3 1 1622.35 1566.54 2.39 o 
1 3 1 241.98 247.37 1.67 o 
2 3 1 1259.08 1326.73 6.28 o 
3 3 1 2454.64 2568.41 5.06 o 
4 3 1 944.43 980.65 4.79 o 
5 3 1 333.61 334.52 3.10 o 
6 3 1 77.30 82.61 1.26 o 
7 3 1 341.92 318.80 3.69 o 
8 3 1 4.94 10.51 2.80 o 
9 3 1 31.40 27.40 1.39 o 
10 3 1 96.99 90.56 2.15 o 
11 3 1 36.42 42.90 1.96 o 
-12 4 1 11.39 10.72 1.96 o 
-11 4 1 3.79 3.69 1.58 o 
-10 4 1 19.76 19.08 1.32 o 
-9 4 1 1.54 1.57 0.94 o 
-8 4 1 2.71 2.54 1.00 o 
-7 4 1 192.74 184.96 2.06 o 
-6 4 1 62.73 61.81 0.73 o 
-5 4 1 329.53 334.86 1.58 o 
-4 4 1 59.58 52.15 0.41 o 
-3 4 1 192.51 214.68 1.55 o 
-2 4 1 82.70 97.50 1.41 o 
-1 4 1 4253.72 4016.52 20.74 o 
0 4 1 17.96 18.87 0.26 o 
1 4 1 1.51 5.11 0.21 o 
2 4 1 689.24 729.33 5.91 o 
3 4 1 14.09 18.60 0.65 o 
4 4 1 230.03 227.59 3.31 o 
5 4 1 20.96 31.69 0.97 o 
6 4 1 0.36 0.62 0.52 o 
7 4 1 324.51 303.33 2.78 o 
8 4 1 0.06 1.35 1.08 o 
9 4 1 2.37 1.11 1.20 o 
10 4 1 41.77 39.07 2.89 o 
11 4 1 0.37 1.09 1.53 o 
-11 5 1 16.60 16.04 1.98 o 
-10 5 1 86.60 82.51 2.53 o 
-9 5 1 55.07 55.65 1.57 o 
-8 5 1 620.88 588.51 5.29 o 
-7 5 1 70.95 71.82 1.13 o 
-6 5 1 0.40 0.68 0.59 o 
-5 5 1 7.56 6.75 0.53 o 
-4 5 1 481.97 502.16 1.47 o 
-3 5 1 127.76 136.43 0.86 o 
-2 5 1 107.95 126.25 1.08 o 
-1 5 1 617.57 652.20 2.16 o 
0 5 1 622.31 690.78 2.93 o 
1 5 1 4.66 7.41 0.44 o 
2 5 1 130.49 155.80 0.86 o 
3 5 1 493.31 503.74 3.62 o 
4 5 1 1114.41 1097.69 3.21 o 
5 5 1 61.44 64.60 0.97 o 
6 5 1 103.30 94.56 1.19 o 
7 5 1 62.51 62.33 1.58 o 
8 5 1 6.55 8.19 1.18 o 
9 5 1 2.51 0.73 1.21 o 
10 5 1 36.27 35.24 1.78 o 
11 5 1 10.21 16.26 6.40 o 
-11 6 1 20.24 27.34 2.10 o 
-10 6 1 132.10 139.08 3.08 o 
-9 6 1 112.40 110.17 2.67 o 
-8 6 1 35.88 41.66 1.91 o 
-7 6 1 133.16 129.49 1.46 o 
-6 6 1 1449.41 1391.42 11.61 o 
-5 6 1 90.04 89.88 1.08 o 
-4 6 1 276.21 292.71 1.54 o 
-3 6 1 11.10 20.32 0.52 o 
-2 6 1 1546.54 1641.58 6.24 o 
-1 6 1 109.60 114.59 0.90 o 
0 6 1 1.84 5.45 0.25 o 
1 6 1 345.78 410.42 1.88 o 
2 6 1 50.71 49.63 0.48 o 
3 6 1 475.78 478.84 2.42 o 
4 6 1 366.27 410.73 2.11 o 
5 6 1 70.86 78.06 1.32 o 
6 6 1 78.99 73.88 1.16 o 
7 6 1 69.65 71.91 1.71 o 
8 6 1 492.05 476.11 12.24 o 
9 6 1 35.89 32.51 1.60 o 
10 6 1 8.55 5.81 1.48 o 
-11 7 1 97.46 94.66 3.17 o 
-10 7 1 9.64 10.52 2.01 o 
-9 7 1 54.56 56.88 2.30 o 
-8 7 1 386.01 393.08 4.36 o 
-7 7 1 16.95 16.37 1.73 o 
-6 7 1 32.50 31.71 1.46 o 
-5 7 1 681.10 683.12 7.11 o 
-4 7 1 34.45 42.27 0.68 o 
-3 7 1 111.48 103.46 0.91 o 
-2 7 1 23.44 28.63 0.58 o 
-1 7 1 54.05 64.69 0.95 o 
0 7 1 855.71 814.65 2.09 o 
1 7 1 397.51 429.75 1.80 o 
2 7 1 60.70 49.57 0.65 o 
3 7 1 89.26 88.13 2.11 o 
4 7 1 112.56 114.85 2.89 o 
5 7 1 441.72 426.76 3.61 o 
6 7 1 1.21 1.12 0.71 o 
7 7 1 137.87 126.14 2.08 o 
8 7 1 0.96 1.33 1.20 o 
9 7 1 7.16 7.59 2.00 o 
10 7 1 38.43 31.64 1.89 o 
-10 8 1 21.66 25.03 2.25 o 
-9 8 1 217.83 213.16 3.79 o 
-8 8 1 86.59 81.29 2.36 o 
-7 8 1 60.75 59.40 1.44 o 
-6 8 1 26.64 30.67 1.44 o 
-5 8 1 181.72 176.00 2.10 o 
-4 8 1 121.87 115.14 1.07 o 
-3 8 1 15.89 14.04 0.60 o 
-2 8 1 227.09 193.82 1.24 o 
-1 8 1 370.48 388.03 2.60 o 
0 8 1 290.47 295.40 1.83 o 
1 8 1 95.69 94.70 1.13 o 
2 8 1 218.63 240.91 1.43 o 
3 8 1 480.99 482.07 5.01 o 
4 8 1 339.03 335.65 2.46 o 
5 8 1 87.38 81.23 1.50 o 
6 8 1 8.23 9.11 0.86 o 
7 8 1 157.63 156.14 1.82 o 
8 8 1 39.06 39.53 1.71 o 
9 8 1 82.57 82.74 2.71 o 
-9 9 1 72.71 65.98 2.55 o 
-8 9 1 43.50 42.26 2.01 o 
-7 9 1 55.46 56.71 1.50 o 
-6 9 1 36.75 37.60 1.25 o 
-5 9 1 98.85 103.31 2.97 o 
-4 9 1 0.86 1.74 0.68 o 
-3 9 1 130.06 130.75 1.44 o 
-2 9 1 40.54 45.16 1.03 o 
-1 9 1 290.24 285.02 2.45 o 
0 9 1 28.35 29.03 0.88 o 
1 9 1 35.35 39.85 0.96 o 
2 9 1 327.68 325.04 2.04 o 
3 9 1 186.26 184.47 3.65 o 
4 9 1 210.32 215.26 8.41 o 
5 9 1 421.21 420.24 7.00 o 
6 9 1 16.19 18.38 1.20 o 
7 9 1 1.41 3.37 1.00 o 
8 9 1 161.38 158.78 3.34 o 
9 9 1 46.94 48.68 2.40 o 
-9 10 1 1.66 1.85 1.47 o 
-8 10 1 3.92 3.40 1.64 o 
-7 10 1 1.83 2.19 1.04 o 
-6 10 1 30.04 28.37 1.18 o 
-5 10 1 41.68 41.97 2.44 o 
-4 10 1 45.63 46.33 1.77 o 
-3 10 1 248.73 229.81 4.46 o 
-2 10 1 193.80 184.83 1.78 o 
-1 10 1 3.23 4.34 1.53 o 
0 10 1 583.68 565.88 3.17 o 
1 10 1 541.43 504.51 5.62 o 
2 10 1 14.95 18.08 1.00 o 
3 10 1 116.38 103.98 1.73 o 
4 10 1 561.23 548.28 5.38 o 
5 10 1 0.19 1.25 1.42 o 
6 10 1 136.69 138.03 3.08 o 
7 10 1 43.72 44.80 1.43 o 
8 10 1 9.08 9.22 1.84 o 
-8 11 1 38.72 35.21 2.13 o 
-7 11 1 0.49 -0.56 1.74 o 
-6 11 1 77.08 80.35 2.73 o 
-5 11 1 204.58 203.70 5.65 o 
-4 11 1 26.57 20.64 1.25 o 
-3 11 1 269.92 253.86 2.16 o 
-2 11 1 2.98 1.96 0.78 o 
-1 11 1 175.09 166.01 1.84 o 
0 11 1 199.97 183.53 2.33 o 
1 11 1 48.00 49.77 1.57 o 
2 11 1 766.64 771.57 3.49 o 
3 11 1 151.58 149.28 5.33 o 
4 11 1 4.28 7.48 1.77 o 
5 11 1 127.66 133.45 3.20 o 
6 11 1 173.53 175.91 3.66 o 
7 11 1 40.13 39.38 2.18 o 
-7 12 1 153.77 158.96 3.71 o 
-6 12 1 7.11 5.54 1.83 o 
-5 12 1 78.15 75.45 2.56 o 
-4 12 1 68.76 67.28 1.78 o 
-3 12 1 3.77 3.25 0.86 o 
-2 12 1 230.79 228.27 2.22 o 
-1 12 1 25.25 20.84 1.05 o 
0 12 1 0.04 1.76 1.12 o 
1 12 1 226.37 234.89 3.59 o 
2 12 1 1.31 4.24 1.83 o 
3 12 1 188.77 201.32 5.81 o 
4 12 1 83.16 83.97 2.81 o 
5 12 1 37.67 35.06 2.37 o 
6 12 1 37.31 41.03 2.51 o 
-6 13 1 22.66 24.78 2.33 o 
-5 13 1 0.13 1.45 2.07 o 
-4 13 1 0.29 -0.25 1.27 o 
-3 13 1 43.11 39.91 2.51 o 
-2 13 1 0.67 -0.27 0.97 o 
-1 13 1 22.16 20.96 1.12 o 
0 13 1 0.24 1.11 1.06 o 
1 13 1 0.91 2.15 1.13 o 
2 13 1 115.89 115.61 3.14 o 
3 13 1 8.10 4.44 1.73 o 
4 13 1 58.75 55.06 2.49 o 
5 13 1 55.93 57.63 2.72 o 
-4 14 1 15.10 15.69 1.44 o 
-3 14 1 72.93 72.03 1.99 o 
-2 14 1 121.67 125.67 1.90 o 
-1 14 1 11.79 10.75 1.28 o 
0 14 1 15.30 14.54 1.31 o 
1 14 1 0.51 0.71 1.48 o 
2 14 1 35.63 43.91 2.65 o 
3 14 1 11.22 13.32 1.99 o 
-12 0 2 38.02 38.13 2.03 o 
-11 0 2 54.30 56.51 2.07 o 
-10 0 2 31.98 38.98 1.61 o 
-9 0 2 423.97 433.57 4.01 o 
-8 0 2 23.43 31.10 1.38 o 
-7 0 2 619.12 585.62 3.95 o 
-6 0 2 1978.08 1964.84 6.59 o 
-5 0 2 136.31 154.30 1.81 o 
-4 0 2 6605.70 6176.90 40.83 o 
-3 0 2 154.37 173.47 1.53 o 
-2 0 2 1270.00 1220.11 3.08 o 
-1 0 2 2273.82 2446.47 5.50 o 
0 0 2 661.76 688.26 2.55 o 
1 0 2 3046.35 2992.12 6.55 o 
2 0 2 10347.33 10443.55 59.41 o 
3 0 2 146.58 122.42 1.83 o 
4 0 2 1356.83 1344.37 6.31 o 
5 0 2 1480.86 1429.29 17.80 o 
6 0 2 235.00 230.32 3.40 o 
7 0 2 128.94 115.34 2.88 o 
8 0 2 337.80 344.16 4.76 o 
9 0 2 12.03 7.67 2.20 o 
10 0 2 99.51 108.95 3.55 o 
11 0 2 36.37 24.14 2.62 o 
-12 1 2 57.78 49.53 2.11 o 
-11 1 2 54.06 46.57 1.22 o 
-10 1 2 2.89 7.10 0.84 o 
-9 1 2 150.31 125.99 2.02 o 
-8 1 2 620.16 609.40 3.25 o 
-7 1 2 2.99 2.21 0.60 o 
-6 1 2 14.54 20.90 0.86 o 
-5 1 2 3653.60 3741.74 5.98 o 
-4 1 2 127.96 124.99 1.01 o 
-3 1 2 2593.42 2575.93 6.90 o 
-2 1 2 2670.11 2614.99 5.51 o 
-1 1 2 5574.10 6075.54 71.93 o 
0 1 2 14172.46 14613.88 243.14 o 
1 1 2 3891.35 3738.73 8.13 o 
2 1 2 10.31 7.91 0.80 o 
3 1 2 2623.34 2474.37 4.65 o 
4 1 2 1911.42 1944.51 4.37 o 
5 1 2 141.84 140.31 1.33 o 
6 1 2 2126.45 1978.52 6.22 o 
7 1 2 25.46 32.10 3.43 o 
8 1 2 113.04 99.32 3.05 o 
9 1 2 469.01 455.63 5.44 o 
10 1 2 14.34 18.60 1.67 o 
11 1 2 156.70 172.28 3.27 o 
-12 2 2 115.50 113.57 3.02 o 
-11 2 2 92.90 93.14 1.96 o 
-10 2 2 29.94 27.87 0.93 o 
-9 2 2 178.23 173.60 3.07 o 
-8 2 2 32.83 26.78 1.06 o 
-7 2 2 183.83 186.89 2.80 o 
-6 2 2 360.77 357.68 2.24 o 
-5 2 2 415.35 473.44 3.28 o 
-4 2 2 130.12 120.50 3.47 o 
-3 2 2 1225.16 1126.87 6.34 o 
-2 2 2 543.75 620.35 5.55 o 
-1 2 2 12934.91 12988.31 54.45 o 
0 2 2 409.97 460.65 7.26 o 
1 2 2 129.03 133.65 1.04 o 
2 2 2 698.26 839.53 6.01 o 
3 2 2 218.77 223.00 1.27 o 
4 2 2 328.52 326.53 2.01 o 
5 2 2 50.69 37.40 0.71 o 
6 2 2 495.60 505.29 4.64 o 
7 2 2 512.14 502.53 6.53 o 
8 2 2 66.66 63.51 1.67 o 
9 2 2 59.58 54.21 2.70 o 
10 2 2 339.88 334.82 3.87 o 
11 2 2 11.42 14.96 3.66 o 
-12 3 2 96.32 98.90 2.96 o 
-11 3 2 245.68 260.05 3.97 o 
-10 3 2 124.28 134.92 5.73 o 
-9 3 2 4.02 6.94 1.08 o 
-8 3 2 56.81 63.81 1.04 o 
-7 3 2 2163.30 2105.20 5.17 o 
-6 3 2 33.01 36.46 0.72 o 
-5 3 2 4546.52 4443.57 16.57 o 
-4 3 2 384.33 354.22 3.52 o 
-3 3 2 804.28 978.22 4.14 o 
-2 3 2 77.69 66.86 1.09 o 
-1 3 2 12805.59 13163.44 119.29 o 
0 3 2 273.02 247.74 3.34 o 
1 3 2 232.66 215.20 2.15 o 
2 3 2 408.43 421.38 2.10 o 
3 3 2 2650.22 2957.30 5.76 o 
4 3 2 288.93 278.48 1.60 o 
5 3 2 88.75 82.97 1.04 o 
6 3 2 698.13 653.03 2.92 o 
7 3 2 851.09 851.27 9.25 o 
8 3 2 43.55 42.79 1.50 o 
9 3 2 77.43 83.97 5.18 o 
10 3 2 0.55 1.31 2.47 o 
11 3 2 435.97 453.93 7.09 o 
-12 4 2 65.71 71.68 2.71 o 
-11 4 2 23.52 23.19 2.09 o 
-10 4 2 44.20 50.18 2.02 o 
-9 4 2 307.43 314.91 3.91 o 
-8 4 2 386.72 367.89 9.54 o 
-7 4 2 512.05 494.77 3.05 o 
-6 4 2 3239.38 3099.22 12.44 o 
-5 4 2 580.47 606.44 1.57 o 
-4 4 2 699.53 623.26 2.26 o 
-3 4 2 3322.11 3251.44 11.42 o 
-2 4 2 3013.26 3186.02 5.02 o 
-1 4 2 1251.92 1171.82 3.70 o 
0 4 2 334.42 310.14 1.19 o 
1 4 2 1141.39 1220.97 26.22 o 
2 4 2 1633.84 1550.55 11.18 o 
3 4 2 604.78 572.49 4.70 o 
4 4 2 756.72 773.48 4.65 o 
5 4 2 0.08 0.59 0.49 o 
6 4 2 34.93 41.47 1.31 o 
7 4 2 178.16 176.45 2.88 o 
8 4 2 4.61 8.63 1.24 o 
9 4 2 27.38 31.31 1.70 o 
10 4 2 218.11 233.22 5.13 o 
-11 5 2 28.56 33.05 2.29 o 
-10 5 2 202.16 193.29 3.38 o 
-9 5 2 28.94 35.29 1.93 o 
-8 5 2 326.35 424.54 4.25 o 
-7 5 2 279.22 277.39 3.61 o 
-6 5 2 502.55 488.48 3.06 o 
-5 5 2 287.07 285.54 1.56 o 
-4 5 2 1425.45 1419.10 6.83 o 
-3 5 2 279.74 249.63 2.81 o 
-2 5 2 4436.65 4379.69 7.31 o 
-1 5 2 15.56 8.46 0.35 o 
0 5 2 172.87 187.78 1.08 o 
1 5 2 1180.89 1183.05 7.86 o 
2 5 2 101.19 83.60 1.32 o 
3 5 2 85.83 80.24 0.96 o 
4 5 2 20.06 26.47 0.72 o 
5 5 2 17.19 16.36 0.95 o 
6 5 2 139.63 138.33 1.48 o 
7 5 2 40.01 44.35 1.59 o 
8 5 2 159.91 155.12 2.44 o 
9 5 2 181.02 181.93 2.76 o 
10 5 2 0.02 -0.51 1.37 o 
-11 6 2 204.95 217.03 3.97 o 
-10 6 2 73.98 79.31 2.63 o 
-9 6 2 27.13 27.94 1.80 o 
-8 6 2 65.27 70.53 2.21 o 
-7 6 2 12.84 13.82 1.33 o 
-6 6 2 857.30 799.61 6.08 o 
-5 6 2 11.05 10.94 0.64 o 
-4 6 2 304.32 283.42 2.16 o 
-3 6 2 815.48 800.75 2.31 o 
-2 6 2 904.58 1031.69 7.73 o 
-1 6 2 785.11 785.42 2.59 o 
0 6 2 1552.70 1574.82 9.57 o 
1 6 2 5.11 7.18 0.40 o 
2 6 2 142.64 176.13 2.16 o 
3 6 2 17.56 21.57 1.17 o 
4 6 2 38.71 44.61 1.13 o 
5 6 2 50.65 42.91 1.41 o 
6 6 2 160.42 165.14 1.99 o 
7 6 2 836.37 818.54 5.12 o 
8 6 2 7.08 4.23 1.30 o 
9 6 2 78.11 79.06 2.07 o 
10 6 2 114.52 113.18 2.61 o 
-11 7 2 159.30 179.54 3.77 o 
-10 7 2 41.47 36.99 2.02 o 
-9 7 2 61.08 67.61 2.31 o 
-8 7 2 157.89 161.75 3.01 o 
-7 7 2 1018.23 998.30 5.46 o 
-6 7 2 225.67 230.12 1.81 o 
-5 7 2 1116.34 1119.94 7.11 o 
-4 7 2 202.60 191.78 2.52 o 
-3 7 2 120.32 133.69 1.16 o 
-2 7 2 438.58 448.84 3.10 o 
-1 7 2 716.24 737.05 4.51 o 
0 7 2 0.09 1.34 0.66 o 
1 7 2 0.30 0.24 0.53 o 
2 7 2 26.37 31.67 0.84 o 
3 7 2 62.76 70.53 3.23 o 
4 7 2 11.24 9.99 0.80 o 
5 7 2 248.67 242.87 2.51 o 
6 7 2 0.84 1.49 0.74 o 
7 7 2 126.34 119.03 1.97 o 
8 7 2 32.84 35.75 1.62 o 
9 7 2 48.36 52.12 1.97 o 
-10 8 2 277.27 265.82 4.18 o 
-9 8 2 24.37 22.06 1.81 o 
-8 8 2 41.26 41.44 2.04 o 
-7 8 2 464.85 475.10 3.29 o 
-6 8 2 1875.16 1808.47 5.62 o 
-5 8 2 84.80 82.31 2.24 o 
-4 8 2 382.07 347.37 3.05 o 
-3 8 2 1392.12 1406.49 5.93 o 
-2 8 2 47.65 64.04 0.92 o 
-1 8 2 686.37 686.02 2.64 o 
0 8 2 1010.44 995.71 8.22 o 
1 8 2 270.61 286.59 2.12 o 
2 8 2 417.53 396.42 3.94 o 
3 8 2 275.83 254.48 2.15 o 
4 8 2 149.31 155.79 1.86 o 
5 8 2 671.61 654.73 21.28 o 
6 8 2 70.03 71.36 1.40 o 
7 8 2 32.60 34.64 1.18 o 
8 8 2 92.54 101.16 2.29 o 
9 8 2 20.73 19.39 2.23 o 
-10 9 2 37.21 40.02 2.18 o 
-9 9 2 27.62 27.82 1.92 o 
-8 9 2 155.59 160.43 3.08 o 
-7 9 2 0.16 0.90 0.95 o 
-6 9 2 131.47 122.75 1.85 o 
-5 9 2 314.25 311.30 2.17 o 
-4 9 2 71.87 77.26 1.20 o 
-3 9 2 544.86 532.07 2.74 o 
-2 9 2 816.80 805.31 4.00 o 
-1 9 2 118.38 115.49 4.27 o 
0 9 2 682.26 711.75 3.98 o 
1 9 2 337.98 334.77 2.46 o 
2 9 2 2.38 0.82 0.79 o 
3 9 2 91.71 90.26 2.34 o 
4 9 2 239.15 243.24 3.56 o 
5 9 2 17.35 17.85 1.32 o 
6 9 2 198.54 204.20 2.43 o 
7 9 2 64.80 67.32 2.02 o 
8 9 2 93.04 93.42 2.22 o 
-9 10 2 1.89 4.21 1.77 o 
-8 10 2 23.60 23.86 1.32 o 
-7 10 2 5.21 5.72 1.51 o 
-6 10 2 1.24 1.55 1.21 o 
-5 10 2 4.66 3.76 1.11 o 
-4 10 2 38.88 34.98 1.38 o 
-3 10 2 52.92 53.81 1.15 o 
-2 10 2 66.82 64.16 1.52 o 
-1 10 2 21.37 24.61 1.65 o 
0 10 2 404.92 408.82 4.42 o 
1 10 2 160.99 160.50 3.06 o 
2 10 2 0.12 0.36 0.86 o 
3 10 2 15.47 15.01 1.58 o 
4 10 2 10.90 17.01 1.65 o 
5 10 2 182.08 184.00 3.42 o 
6 10 2 26.88 23.83 2.08 o 
7 10 2 12.81 16.18 1.30 o 
8 10 2 56.59 55.00 2.47 o 
-8 11 2 4.46 4.09 1.74 o 
-7 11 2 43.70 45.79 2.36 o 
-6 11 2 0.00 -0.47 1.14 o 
-5 11 2 13.93 12.76 1.28 o 
-4 11 2 24.17 23.33 1.30 o 
-3 11 2 6.01 4.82 0.86 o 
-2 11 2 8.87 9.27 0.93 o 
-1 11 2 0.09 -0.56 1.03 o 
0 11 2 21.34 16.79 1.62 o 
1 11 2 62.16 66.04 2.36 o 
2 11 2 8.15 8.75 1.60 o 
3 11 2 178.59 172.23 3.37 o 
4 11 2 127.58 126.69 3.23 o 
5 11 2 60.54 63.19 2.61 o 
6 11 2 1.50 3.30 1.59 o 
7 11 2 43.69 44.90 2.25 o 
-7 12 2 18.21 18.85 2.26 o 
-6 12 2 126.85 131.17 6.86 o 
-5 12 2 0.02 -0.41 1.25 o 
-4 12 2 118.79 111.48 2.17 o 
-3 12 2 6.91 5.55 0.99 o 
-2 12 2 36.60 42.39 1.26 o 
-1 12 2 43.61 47.26 2.10 o 
0 12 2 167.45 169.34 3.37 o 
1 12 2 282.96 278.83 4.27 o 
2 12 2 1.15 0.66 1.68 o 
3 12 2 56.29 56.15 2.48 o 
4 12 2 1.76 3.38 1.80 o 
5 12 2 257.06 257.15 4.43 o 
6 12 2 0.02 -1.15 1.93 o 
-6 13 2 0.19 0.63 1.06 o 
-5 13 2 3.65 5.62 1.31 o 
-4 13 2 20.00 22.90 1.88 o 
-3 13 2 12.84 16.51 1.32 o 
-2 13 2 157.87 171.21 2.09 o 
-1 13 2 38.03 35.13 1.54 o 
0 13 2 23.57 28.71 2.09 o 
1 13 2 8.42 7.33 1.84 o 
2 13 2 9.46 9.90 2.00 o 
3 13 2 23.83 18.41 2.12 o 
4 13 2 56.23 57.10 2.53 o 
-4 14 2 3.10 1.90 1.28 o 
-3 14 2 0.01 0.04 1.87 o 
-2 14 2 3.28 1.19 1.25 o 
-1 14 2 2.73 4.83 1.27 o 
0 14 2 1.67 3.40 1.77 o 
1 14 2 5.42 3.95 1.92 o 
2 14 2 1.27 0.82 1.59 o 
-12 1 3 12.71 10.60 1.22 o 
-11 1 3 52.70 52.41 1.43 o 
-10 1 3 2.23 0.66 0.90 o 
-9 1 3 72.31 63.98 1.33 o 
-8 1 3 3.46 1.71 0.72 o 
-7 1 3 168.37 166.76 3.49 o 
-6 1 3 28.87 27.09 0.76 o 
-5 1 3 6.57 5.77 0.66 o 
-4 1 3 98.04 124.65 1.02 o 
-3 1 3 1574.04 1623.33 2.92 o 
-2 1 3 16.69 50.75 15.02 o 
-1 1 3 620.53 620.35 6.81 o 
0 1 3 56.33 70.88 0.67 o 
1 1 3 1252.50 1259.78 17.13 o 
2 1 3 18.57 20.09 1.11 o 
3 1 3 6.17 4.33 0.68 o 
4 1 3 67.87 81.17 0.96 o 
5 1 3 772.92 755.60 3.15 o 
6 1 3 71.92 71.64 2.46 o 
7 1 3 31.04 48.69 14.88 o 
8 1 3 240.73 224.30 8.30 o 
9 1 3 84.03 82.33 3.93 o 
10 1 3 17.85 23.90 2.06 o 
-12 2 3 36.61 38.43 2.23 o 
-11 2 3 23.29 27.18 1.86 o 
-10 2 3 4.05 5.84 2.03 o 
-9 2 3 52.37 58.94 1.30 o 
-8 2 3 113.59 116.85 1.49 o 
-7 2 3 2.19 1.94 0.63 o 
-6 2 3 2205.60 2278.30 5.85 o 
-5 2 3 78.31 78.04 1.48 o 
-4 2 3 27.73 34.89 0.57 o 
-3 2 3 391.45 410.82 6.69 o 
-2 2 3 11064.57 11476.03 42.80 o 
-1 2 3 7878.68 8551.96 169.34 o 
0 2 3 372.81 398.20 8.44 o 
1 2 3 1227.38 1257.23 5.61 o 
2 2 3 55.39 62.29 0.94 o 
3 2 3 954.44 967.53 12.46 o 
4 2 3 130.15 126.53 1.87 o 
5 2 3 0.03 -0.20 0.77 o 
6 2 3 10.68 10.33 1.91 o 
7 2 3 32.10 33.37 2.37 o 
8 2 3 0.69 0.91 1.32 o 
9 2 3 4.78 4.80 1.48 o 
10 2 3 115.62 113.92 2.69 o 
-12 3 3 13.88 26.26 1.91 o 
-11 3 3 3.60 2.93 1.63 o 
-10 3 3 45.71 45.01 2.05 o 
-9 3 3 3.54 1.98 1.32 o 
-8 3 3 832.88 784.01 5.35 o 
-7 3 3 97.76 115.95 1.80 o 
-6 3 3 4.68 6.72 0.58 o 
-5 3 3 837.45 817.63 2.38 o 
-4 3 3 1982.67 2104.58 5.01 o 
-3 3 3 120.71 126.89 0.99 o 
-2 3 3 1.00 1.20 0.32 o 
-1 3 3 2497.55 2493.04 12.49 o 
0 3 3 568.32 616.87 5.07 o 
1 3 3 536.51 570.20 4.62 o 
2 3 3 1200.76 1249.35 7.44 o 
3 3 3 22.10 37.95 0.90 o 
4 3 3 0.77 0.84 0.58 o 
5 3 3 641.06 626.24 12.03 o 
6 3 3 350.73 326.89 4.74 o 
7 3 3 336.79 335.15 5.05 o 
8 3 3 49.61 39.31 2.70 o 
9 3 3 4.40 3.01 2.45 o 
10 3 3 4.42 6.91 1.65 o 
-12 4 3 58.63 65.95 2.66 o 
-11 4 3 11.99 16.07 1.80 o 
-10 4 3 32.88 34.38 2.03 o 
-9 4 3 5.13 4.22 1.43 o 
-8 4 3 154.46 150.14 2.71 o 
-7 4 3 323.14 333.78 3.59 o 
-6 4 3 77.08 71.86 1.89 o 
-5 4 3 437.36 443.00 2.38 o 
-4 4 3 1104.21 1131.39 3.01 o 
-3 4 3 1.61 0.40 0.26 o 
-2 4 3 377.81 424.25 3.61 o 
-1 4 3 513.91 504.07 6.96 o 
0 4 3 660.14 660.43 8.75 o 
1 4 3 531.40 563.63 4.65 o 
2 4 3 916.11 983.01 3.73 o 
3 4 3 5.31 3.96 0.62 o 
4 4 3 8.99 7.98 0.74 o 
5 4 3 0.05 0.00 0.70 o 
6 4 3 473.38 481.65 18.13 o 
7 4 3 476.93 453.60 5.82 o 
8 4 3 3.12 1.57 1.80 o 
9 4 3 1.91 3.43 2.26 o 
10 4 3 5.62 5.34 2.09 o 
-12 5 3 0.58 3.34 1.88 o 
-11 5 3 4.40 6.87 1.79 o 
-10 5 3 6.26 4.51 1.73 o 
-9 5 3 96.87 102.63 2.59 o 
-8 5 3 0.52 -0.58 1.44 o 
-7 5 3 323.58 314.38 3.58 o 
-6 5 3 85.59 85.06 3.88 o 
-5 5 3 50.12 49.46 1.07 o 
-4 5 3 13.57 11.83 0.50 o 
-3 5 3 81.44 111.48 0.76 o 
-2 5 3 179.25 157.33 1.46 o 
-1 5 3 35.55 42.43 0.78 o 
0 5 3 15.55 19.10 5.89 o 
1 5 3 602.46 667.47 11.12 o 
2 5 3 683.00 723.59 3.13 o 
3 5 3 14.47 13.31 0.79 o 
4 5 3 41.68 39.71 1.12 o 
5 5 3 122.28 126.56 2.89 o 
6 5 3 4.32 4.80 0.90 o 
7 5 3 62.90 63.01 2.84 o 
8 5 3 5.64 4.36 2.08 o 
9 5 3 97.66 96.50 3.56 o 
10 5 3 0.60 2.01 2.30 o 
-11 6 3 9.11 10.75 1.98 o 
-10 6 3 8.55 8.19 1.50 o 
-9 6 3 41.39 45.37 2.05 o 
-8 6 3 634.80 631.84 5.22 o 
-7 6 3 2.79 2.41 1.35 o 
-6 6 3 238.41 248.42 3.09 o 
-5 6 3 13.43 11.20 1.06 o 
-4 6 3 729.71 779.14 4.59 o 
-3 6 3 70.48 60.62 0.97 o 
-2 6 3 2404.08 2454.20 18.97 o 
-1 6 3 35.11 41.68 1.11 o 
0 6 3 4.47 5.34 0.70 o 
1 6 3 181.89 190.08 3.16 o 
2 6 3 425.39 429.92 6.48 o 
3 6 3 243.96 237.61 2.00 o 
4 6 3 0.37 1.35 0.72 o 
5 6 3 26.16 29.54 1.19 o 
6 6 3 16.31 21.85 2.67 o 
7 6 3 8.64 9.21 2.17 o 
8 6 3 0.63 2.13 2.13 o 
9 6 3 1.33 0.72 2.41 o 
-11 7 3 91.48 105.85 3.10 o 
-10 7 3 0.50 -0.47 1.64 o 
-9 7 3 324.63 342.07 4.32 o 
-8 7 3 155.84 162.99 2.98 o 
-7 7 3 1.37 1.98 1.39 o 
-6 7 3 388.03 404.95 5.48 o 
-5 7 3 0.07 -0.12 0.84 o 
-4 7 3 859.22 846.95 7.00 o 
-3 7 3 156.83 155.19 3.08 o 
-2 7 3 23.11 26.99 0.81 o 
-1 7 3 302.34 292.22 2.01 o 
0 7 3 342.17 351.30 4.41 o 
1 7 3 336.26 308.40 2.14 o 
2 7 3 70.00 67.32 1.78 o 
3 7 3 51.33 54.11 1.69 o 
4 7 3 1.48 1.79 1.05 o 
5 7 3 192.84 182.27 3.77 o 
6 7 3 4.21 5.48 1.09 o 
7 7 3 13.20 12.60 2.35 o 
8 7 3 22.03 20.77 2.34 o 
9 7 3 49.62 52.17 3.00 o 
-10 8 3 37.02 42.81 2.29 o 
-9 8 3 92.25 91.46 2.72 o 
-8 8 3 30.49 37.34 2.00 o 
-7 8 3 43.65 49.16 4.05 o 
-6 8 3 50.48 52.63 3.30 o 
-5 8 3 6.48 6.31 1.01 o 
-4 8 3 2.55 1.94 0.64 o 
-3 8 3 150.02 142.98 1.38 o 
-2 8 3 49.28 52.72 1.07 o 
-1 8 3 94.75 95.50 1.31 o 
0 8 3 269.84 254.30 3.17 o 
1 8 3 88.25 80.43 2.04 o 
2 8 3 74.96 71.55 2.02 o 
3 8 3 309.35 317.91 3.73 o 
4 8 3 47.12 48.12 1.91 o 
5 8 3 128.99 130.23 2.75 o 
6 8 3 75.55 77.42 1.84 o 
7 8 3 11.89 10.70 1.30 o 
8 8 3 15.97 21.36 2.86 o 
-10 9 3 0.33 0.07 1.52 o 
-9 9 3 142.51 147.38 3.22 o 
-8 9 3 23.65 23.79 1.86 o 
-7 9 3 45.96 43.30 2.20 o 
-6 9 3 12.39 16.14 2.04 o 
-5 9 3 24.03 23.54 2.47 o 
-4 9 3 136.82 125.50 2.18 o 
-3 9 3 395.12 374.67 2.19 o 
-2 9 3 352.21 330.52 3.59 o 
-1 9 3 48.40 48.40 1.75 o 
0 9 3 15.19 15.37 1.55 o 
1 9 3 890.08 836.60 6.00 o 
2 9 3 176.33 173.85 2.99 o 
3 9 3 14.77 13.24 1.42 o 
4 9 3 321.54 317.21 4.06 o 
5 9 3 41.03 39.25 2.08 o 
6 9 3 59.12 56.12 2.28 o 
7 9 3 35.44 37.53 1.93 o 
8 9 3 16.07 11.11 2.38 o 
-9 10 3 0.30 -0.84 1.68 o 
-8 10 3 2.53 1.33 1.38 o 
-7 10 3 2.80 2.67 0.99 o 
-6 10 3 31.19 26.54 1.18 o 
-5 10 3 1.27 1.11 1.35 o 
-4 10 3 17.30 15.02 1.60 o 
-3 10 3 74.10 66.38 1.50 o 
-2 10 3 7.92 9.94 1.33 o 
-1 10 3 76.23 69.77 2.06 o 
0 10 3 268.82 276.01 3.76 o 
1 10 3 14.07 17.84 1.77 o 
2 10 3 510.69 497.90 5.10 o 
3 10 3 105.90 108.96 2.77 o 
4 10 3 12.35 14.68 1.90 o 
5 10 3 39.45 43.34 2.34 o 
6 10 3 282.36 283.58 4.38 o 
7 10 3 7.88 7.51 1.80 o 
-8 11 3 1.76 2.63 1.62 o 
-7 11 3 155.52 166.11 3.60 o 
-6 11 3 13.53 9.08 1.67 o 
-5 11 3 0.06 0.12 1.69 o 
-4 11 3 191.42 195.28 3.64 o 
-3 11 3 47.05 48.86 1.48 o 
-2 11 3 188.91 184.99 3.17 o 
-1 11 3 196.53 196.41 3.37 o 
0 11 3 36.52 36.49 2.09 o 
1 11 3 218.13 200.87 3.55 o 
2 11 3 76.13 73.52 2.44 o 
3 11 3 5.00 4.24 1.80 o 
4 11 3 580.55 588.92 6.18 o 
5 11 3 1.61 0.10 1.91 o 
6 11 3 7.12 4.99 1.82 o 
-7 12 3 30.51 42.48 2.51 o 
-6 12 3 19.52 18.04 2.20 o 
-5 12 3 39.13 41.72 2.48 o 
-4 12 3 13.05 13.14 1.87 o 
-3 12 3 312.56 303.63 4.50 o 
-2 12 3 39.33 44.22 2.16 o 
-1 12 3 91.94 81.91 2.57 o 
0 12 3 25.62 22.54 1.87 o 
1 12 3 315.07 326.62 4.66 o 
2 12 3 8.80 9.91 1.75 o 
3 12 3 255.50 262.98 4.43 o 
4 12 3 0.43 1.10 1.78 o 
5 12 3 8.22 9.26 2.00 o 
-6 13 3 32.14 35.02 2.39 o 
-5 13 3 0.03 -0.72 1.86 o 
-4 13 3 76.09 68.88 2.80 o 
-3 13 3 0.68 1.20 1.20 o 
-2 13 3 26.04 26.80 1.48 o 
-1 13 3 107.09 102.07 2.85 o 
0 13 3 41.35 41.71 2.17 o 
1 13 3 101.33 105.48 3.14 o 
2 13 3 71.49 73.81 2.77 o 
3 13 3 12.74 12.65 2.07 o 
4 13 3 19.41 18.13 1.91 o 
-3 14 3 28.58 30.15 2.23 o 
-2 14 3 11.87 13.72 2.40 o 
-1 14 3 4.57 6.95 1.58 o 
0 14 3 43.26 48.25 2.39 o 
1 14 3 3.85 5.61 1.94 o 
2 14 3 48.14 40.86 2.45 o 
-12 0 4 566.34 557.47 5.43 o 
-11 0 4 26.28 26.36 1.67 o 
-10 0 4 110.38 119.86 2.49 o 
-9 0 4 121.64 114.84 2.30 o 
-8 0 4 174.98 161.89 2.48 o 
-7 0 4 121.42 109.42 1.90 o 
-6 0 4 1189.36 1180.66 5.59 o 
-5 0 4 673.40 744.57 4.25 o 
-4 0 4 21.25 14.62 0.44 o 
-3 0 4 0.02 11.33 5.77 o 
-2 0 4 353.79 337.63 2.87 o 
-1 0 4 266.27 273.49 2.65 o 
0 0 4 1290.38 1466.91 5.36 o 
1 0 4 3547.48 3774.54 9.71 o 
2 0 4 1069.90 1282.66 6.15 o 
3 0 4 1451.33 1476.07 7.24 o 
4 0 4 3791.21 3756.74 12.54 o 
5 0 4 788.94 755.42 6.24 o 
6 0 4 5753.01 5544.60 18.11 o 
7 0 4 754.09 715.32 6.97 o 
8 0 4 192.09 189.80 4.22 o 
9 0 4 182.60 165.54 4.28 o 
10 0 4 785.25 828.71 9.21 o 
-12 1 4 110.07 117.08 2.90 o 
-11 1 4 276.95 277.51 2.64 o 
-10 1 4 181.70 170.13 3.25 o 
-9 1 4 138.82 143.87 2.86 o 
-8 1 4 1244.96 1221.97 10.86 o 
-7 1 4 151.88 154.81 1.58 o 
-6 1 4 730.31 723.31 3.09 o 
-5 1 4 40.09 32.89 0.59 o 
-4 1 4 282.94 328.13 3.32 o 
-3 1 4 81.61 53.67 1.98 o 
-2 1 4 31.19 24.26 0.72 o 
-1 1 4 2158.05 2169.68 17.20 o 
0 1 4 15.78 6.51 0.43 o 
1 1 4 2392.83 2662.61 13.87 o 
2 1 4 751.15 725.53 8.27 o 
3 1 4 701.92 703.91 10.37 o 
4 1 4 571.24 586.36 7.91 o 
5 1 4 2969.60 2920.41 15.11 o 
6 1 4 9.14 13.00 2.41 o 
7 1 4 0.03 0.82 1.39 o 
8 1 4 634.87 622.86 15.16 o 
9 1 4 190.24 194.98 3.36 o 
10 1 4 119.03 127.69 5.19 o 
-12 2 4 57.37 60.40 2.50 o 
-11 2 4 13.88 16.75 1.74 o 
-10 2 4 153.12 155.68 1.94 o 
-9 2 4 669.34 621.76 3.90 o 
-8 2 4 3.48 3.14 0.97 o 
-7 2 4 1164.02 1144.01 4.03 o 
-6 2 4 968.82 958.25 12.77 o 
-5 2 4 192.06 219.10 2.00 o 
-4 2 4 23.84 11.37 0.45 o 
-3 2 4 1488.73 1511.19 16.80 o 
-2 2 4 238.06 292.53 1.89 o 
-1 2 4 70.78 97.87 0.88 o 
0 2 4 103.76 108.52 5.87 o 
1 2 4 1384.76 1426.30 4.16 o 
2 2 4 42.89 67.98 1.17 o 
3 2 4 565.06 546.94 2.36 o 
4 2 4 27.39 26.58 1.07 o 
5 2 4 72.76 73.28 1.66 o 
6 2 4 324.09 310.00 14.03 o 
7 2 4 35.57 33.98 2.85 o 
8 2 4 3.20 2.96 1.50 o 
9 2 4 250.74 269.09 3.77 o 
10 2 4 30.21 31.22 3.85 o 
-12 3 4 12.76 12.64 1.74 o 
-11 3 4 183.77 187.72 3.37 o 
-10 3 4 87.26 82.36 2.48 o 
-9 3 4 520.82 525.17 4.80 o 
-8 3 4 142.61 130.02 2.52 o 
-7 3 4 309.55 308.74 2.15 o 
-6 3 4 550.08 539.17 5.15 o 
-5 3 4 2020.12 1926.01 7.22 o 
-4 3 4 69.28 69.20 2.13 o 
-3 3 4 232.13 231.55 1.63 o 
-2 3 4 959.87 964.67 12.17 o 
-1 3 4 6.12 6.08 0.53 o 
0 3 4 272.65 253.35 7.02 o 
1 3 4 29.61 16.76 0.60 o 
2 3 4 623.04 616.80 3.91 o 
3 3 4 71.17 64.89 1.19 o 
4 3 4 39.48 45.46 1.42 o 
5 3 4 450.63 432.75 2.93 o 
6 3 4 221.67 209.43 4.14 o 
7 3 4 201.28 177.70 4.25 o 
8 3 4 196.96 207.73 3.13 o 
9 3 4 6.95 8.13 2.38 o 
10 3 4 20.53 19.96 2.11 o 
-12 4 4 426.17 463.23 5.45 o 
-11 4 4 16.32 24.29 1.92 o 
-10 4 4 363.18 377.93 4.53 o 
-9 4 4 63.53 59.49 2.10 o 
-8 4 4 80.89 76.05 2.23 o 
-7 4 4 1753.46 1683.47 7.83 o 
-6 4 4 272.19 280.50 2.21 o 
-5 4 4 569.42 622.84 3.03 o 
-4 4 4 1517.80 1481.78 5.20 o 
-3 4 4 1205.32 1312.71 5.87 o 
-2 4 4 1280.60 1323.18 6.09 o 
-1 4 4 1974.96 2092.48 6.61 o 
0 4 4 0.57 1.24 0.53 o 
1 4 4 77.92 77.52 3.82 o 
2 4 4 71.72 59.07 0.94 o 
3 4 4 18.58 24.69 1.52 o 
4 4 4 1335.04 1273.75 4.93 o 
5 4 4 28.07 28.07 1.13 o 
6 4 4 663.59 640.74 5.05 o 
7 4 4 195.47 187.29 4.14 o 
8 4 4 39.33 40.53 2.86 o 
9 4 4 24.93 19.68 1.83 o 
-12 5 4 53.38 59.43 2.48 o 
-11 5 4 186.93 191.93 3.61 o 
-10 5 4 65.31 60.27 2.23 o 
-9 5 4 29.13 27.26 1.84 o 
-8 5 4 962.51 925.47 6.33 o 
-7 5 4 568.97 556.61 16.17 o 
-6 5 4 1361.96 1309.67 15.48 o 
-5 5 4 268.98 250.28 1.72 o 
-4 5 4 464.58 506.02 2.15 o 
-3 5 4 45.83 68.63 0.78 o 
-2 5 4 5661.37 5753.27 9.07 o 
-1 5 4 979.86 971.46 6.82 o 
0 5 4 134.27 125.85 1.43 o 
1 5 4 49.18 47.14 1.01 o 
2 5 4 91.29 87.08 1.32 o 
3 5 4 1395.59 1348.74 5.94 o 
4 5 4 17.94 23.29 1.52 o 
5 5 4 309.96 307.34 2.76 o 
6 5 4 37.24 37.34 1.31 o 
7 5 4 0.24 -0.08 2.13 o 
8 5 4 84.79 85.31 3.46 o 
9 5 4 108.93 93.76 3.84 o 
-11 6 4 3.81 6.40 1.85 o 
-10 6 4 174.04 176.62 3.41 o 
-9 6 4 61.67 58.11 2.26 o 
-8 6 4 0.29 0.37 1.34 o 
-7 6 4 831.86 813.18 4.10 o 
-6 6 4 129.64 129.70 1.73 o 
-5 6 4 55.17 47.37 1.16 o 
-4 6 4 32.53 36.51 1.51 o 
-3 6 4 28.55 39.87 0.92 o 
-2 6 4 23.13 16.63 0.79 o 
-1 6 4 134.94 140.38 1.52 o 
0 6 4 164.26 146.02 2.11 o 
1 6 4 413.70 440.45 6.20 o 
2 6 4 8.30 8.03 0.76 o 
3 6 4 118.65 125.66 1.68 o 
4 6 4 45.03 40.25 1.31 o 
5 6 4 0.90 1.97 1.01 o 
6 6 4 23.38 21.62 1.18 o 
7 6 4 46.15 49.28 2.80 o 
8 6 4 43.63 46.82 2.84 o 
9 6 4 30.80 31.56 3.10 o 
-11 7 4 37.49 41.20 2.43 o 
-10 7 4 44.80 47.81 2.33 o 
-9 7 4 8.50 4.81 1.66 o 
-8 7 4 2.48 -0.20 1.60 o 
-7 7 4 2.56 9.86 5.14 o 
-6 7 4 220.83 209.13 2.22 o 
-5 7 4 167.23 164.37 1.98 o 
-4 7 4 126.26 118.38 1.66 o 
-3 7 4 589.94 581.62 2.97 o 
-2 7 4 157.53 182.32 2.38 o 
-1 7 4 100.36 101.76 1.42 o 
0 7 4 404.06 405.78 3.60 o 
1 7 4 0.42 0.74 1.06 o 
2 7 4 42.87 44.49 1.65 o 
3 7 4 340.34 353.27 3.86 o 
4 7 4 22.07 22.21 1.55 o 
5 7 4 258.97 250.93 4.26 o 
6 7 4 104.39 121.42 2.14 o 
7 7 4 127.71 133.06 4.03 o 
8 7 4 106.18 123.15 4.20 o 
-10 8 4 44.96 51.01 2.38 o 
-9 8 4 55.36 49.92 2.14 o 
-8 8 4 173.30 170.20 3.15 o 
-7 8 4 219.92 221.11 7.79 o 
-6 8 4 0.40 -0.49 0.98 o 
-5 8 4 314.63 304.01 2.95 o 
-4 8 4 1029.77 1030.24 11.63 o 
-3 8 4 18.86 19.60 0.95 o 
-2 8 4 827.56 805.31 4.10 o 
-1 8 4 589.33 579.69 6.95 o 
0 8 4 17.06 18.74 1.51 o 
1 8 4 1.74 1.91 1.23 o 
2 8 4 452.51 445.58 4.40 o 
3 8 4 50.15 54.32 1.98 o 
4 8 4 287.84 289.55 3.84 o 
5 8 4 8.72 6.79 1.53 o 
6 8 4 32.95 34.57 1.49 o 
7 8 4 102.83 102.88 3.66 o 
8 8 4 0.99 3.11 2.69 o 
-10 9 4 30.87 35.09 2.10 o 
-9 9 4 0.48 0.97 1.77 o 
-8 9 4 256.39 259.20 3.82 o 
-7 9 4 16.60 14.44 1.13 o 
-6 9 4 248.07 242.53 2.54 o 
-5 9 4 102.95 97.98 1.71 o 
-4 9 4 17.67 11.16 0.75 o 
-3 9 4 10.00 12.95 0.86 o 
-2 9 4 45.61 52.49 1.78 o 
-1 9 4 29.77 30.72 1.69 o 
0 9 4 1215.59 1218.22 7.33 o 
1 9 4 108.68 101.06 2.52 o 
2 9 4 103.30 111.72 2.63 o 
3 9 4 96.42 107.31 2.68 o 
4 9 4 44.96 47.41 2.05 o 
5 9 4 167.62 167.97 3.32 o 
6 9 4 73.10 82.98 2.49 o 
-9 10 4 81.33 77.08 2.66 o 
-8 10 4 1.48 0.39 1.47 o 
-7 10 4 57.20 55.44 1.71 o 
-6 10 4 7.54 10.05 1.76 o 
-5 10 4 3.82 4.76 0.92 o 
-4 10 4 40.89 32.12 2.24 o 
-3 10 4 0.07 -0.11 1.17 o 
-2 10 4 0.87 0.20 1.12 o 
-1 10 4 55.03 58.66 2.08 o 
0 10 4 632.52 597.86 5.46 o 
1 10 4 51.98 55.59 2.15 o 
2 10 4 0.59 2.03 1.57 o 
3 10 4 48.22 45.74 2.12 o 
4 10 4 473.61 494.57 5.44 o 
5 10 4 4.10 3.77 1.56 o 
6 10 4 69.08 70.45 2.54 o 
-8 11 4 75.39 83.94 1.88 o 
-7 11 4 4.25 2.33 1.78 o 
-6 11 4 0.72 -0.90 1.86 o 
-5 11 4 26.09 24.85 2.00 o 
-4 11 4 6.01 12.78 1.97 o 
-3 11 4 34.48 37.43 1.48 o 
-2 11 4 0.03 -0.18 1.33 o 
-1 11 4 1.42 3.01 1.45 o 
0 11 4 9.55 10.03 1.64 o 
1 11 4 66.07 59.11 2.41 o 
2 11 4 0.29 0.05 1.45 o 
3 11 4 33.52 34.52 2.23 o 
4 11 4 1.47 1.03 1.84 o 
5 11 4 233.62 232.05 4.11 o 
-7 12 4 47.60 56.79 2.69 o 
-6 12 4 68.29 72.59 2.77 o 
-5 12 4 3.55 1.85 1.87 o 
-4 12 4 263.48 277.72 4.75 o 
-3 12 4 46.36 49.90 3.78 o 
-2 12 4 0.23 1.69 1.63 o 
-1 12 4 123.58 138.18 3.17 o 
0 12 4 80.46 92.41 2.85 o 
1 12 4 3.17 8.71 1.64 o 
2 12 4 27.25 30.42 2.15 o 
3 12 4 8.61 9.96 1.87 o 
4 12 4 47.58 48.83 2.58 o 
-5 13 4 66.23 63.25 2.75 o 
-4 13 4 0.06 -1.13 1.71 o 
-3 13 4 0.57 -0.34 1.47 o 
-2 13 4 46.18 49.99 2.36 o 
-1 13 4 5.86 2.71 1.81 o 
0 13 4 85.14 86.56 2.92 o 
1 13 4 7.77 10.50 1.93 o 
2 13 4 36.79 38.48 2.37 o 
3 13 4 0.30 0.78 1.73 o 
-2 14 4 0.05 -0.25 1.15 o 
-1 14 4 2.80 2.82 1.81 o 
0 14 4 26.91 26.42 2.13 o 
-12 1 5 0.11 0.62 1.52 o 
-11 1 5 30.77 30.05 1.34 o 
-10 1 5 6.73 7.56 1.32 o 
-9 1 5 859.97 847.88 4.30 o 
-8 1 5 85.05 88.48 1.40 o 
-7 1 5 51.25 57.77 1.13 o 
-6 1 5 42.79 41.65 0.97 o 
-5 1 5 387.90 416.51 1.87 o 
-4 1 5 85.55 89.96 1.21 o 
-3 1 5 61.64 57.20 2.16 o 
-2 1 5 10.88 7.79 0.68 o 
-1 1 5 2.50 0.56 0.45 o 
0 1 5 565.33 600.81 2.39 o 
1 1 5 253.74 283.41 5.61 o 
2 1 5 687.25 724.29 4.62 o 
3 1 5 179.31 177.48 2.85 o 
4 1 5 118.96 119.71 5.09 o 
5 1 5 209.82 206.05 1.90 o 
6 1 5 91.76 92.48 2.28 o 
7 1 5 37.55 37.24 1.89 o 
8 1 5 14.00 14.34 1.92 o 
9 1 5 149.78 149.67 3.73 o 
-12 2 5 18.50 18.76 2.06 o 
-11 2 5 26.94 25.14 1.69 o 
-10 2 5 4.99 3.88 1.33 o 
-9 2 5 41.91 38.92 1.92 o 
-8 2 5 221.83 201.87 1.97 o 
-7 2 5 45.99 51.49 1.26 o 
-6 2 5 0.00 1.00 0.49 o 
-5 2 5 725.34 738.75 4.28 o 
-4 2 5 322.05 358.31 2.06 o 
-3 2 5 46.53 40.86 0.94 o 
-2 2 5 38.11 38.16 0.99 o 
-1 2 5 533.36 537.29 3.23 o 
0 2 5 3.77 2.07 1.56 o 
1 2 5 3.83 8.19 0.60 o 
2 2 5 0.01 0.51 0.74 o 
3 2 5 27.56 33.88 1.18 o 
4 2 5 1.56 1.40 0.67 o 
5 2 5 28.69 28.65 1.29 o 
6 2 5 8.63 9.75 2.50 o 
7 2 5 5.02 3.06 1.89 o 
8 2 5 7.09 3.21 2.17 o 
9 2 5 6.86 4.76 4.11 o 
-12 3 5 0.02 1.28 1.80 o 
-11 3 5 48.51 42.13 2.09 o 
-10 3 5 31.00 34.27 1.84 o 
-9 3 5 11.24 14.59 1.53 o 
-8 3 5 197.39 214.94 3.16 o 
-7 3 5 422.23 436.90 3.47 o 
-6 3 5 478.24 482.27 3.66 o 
-5 3 5 50.94 49.28 1.49 o 
-4 3 5 75.55 96.81 1.55 o 
-3 3 5 1.12 0.21 0.63 o 
-2 3 5 3056.91 3287.93 32.48 o 
-1 3 5 3.16 4.00 0.50 o 
0 3 5 5.96 10.19 0.62 o 
1 3 5 807.12 847.98 8.58 o 
2 3 5 265.68 261.43 1.75 o 
3 3 5 272.88 280.39 1.92 o 
4 3 5 12.92 10.30 0.77 o 
5 3 5 164.70 166.58 1.75 o 
6 3 5 2.73 1.85 1.41 o 
7 3 5 25.44 28.35 1.72 o 
8 3 5 24.94 23.11 1.61 o 
9 3 5 80.32 86.57 2.60 o 
-12 4 5 13.71 17.94 2.11 o 
-11 4 5 21.44 23.34 1.86 o 
-10 4 5 1.73 1.22 1.79 o 
-9 4 5 203.85 221.61 3.53 o 
-8 4 5 179.67 165.34 2.92 o 
-7 4 5 43.82 45.88 1.24 o 
-6 4 5 0.79 0.23 0.73 o 
-5 4 5 97.18 117.14 0.94 o 
-4 4 5 403.37 407.76 2.10 o 
-3 4 5 553.17 560.26 3.06 o 
-2 4 5 727.37 727.28 4.26 o 
-1 4 5 13.79 19.10 0.66 o 
0 4 5 270.52 272.50 2.15 o 
1 4 5 8.64 10.99 0.77 o 
2 4 5 634.80 640.46 2.94 o 
3 4 5 0.56 3.37 1.89 o 
4 4 5 1.29 0.88 0.91 o 
5 4 5 18.78 18.34 1.85 o 
6 4 5 120.20 116.64 2.31 o 
7 4 5 11.45 9.46 1.54 o 
8 4 5 61.63 63.66 2.13 o 
9 4 5 18.07 17.24 1.73 o 
-12 5 5 16.91 27.98 2.45 o 
-11 5 5 12.37 11.93 1.98 o 
-10 5 5 0.68 7.51 1.55 o 
-9 5 5 23.95 21.29 1.83 o 
-8 5 5 0.26 0.05 1.46 o 
-7 5 5 181.08 189.48 2.08 o 
-6 5 5 42.96 35.04 1.19 o 
-5 5 5 35.52 36.73 0.77 o 
-4 5 5 84.36 90.41 1.25 o 
-3 5 5 547.53 565.10 2.90 o 
-2 5 5 791.30 813.42 3.56 o 
-1 5 5 22.67 19.13 0.82 o 
0 5 5 121.63 126.69 1.60 o 
1 5 5 51.20 50.53 1.20 o 
2 5 5 28.42 24.41 1.95 o 
3 5 5 7.88 7.90 0.79 o 
4 5 5 145.90 129.94 1.98 o 
5 5 5 11.65 10.40 1.46 o 
6 5 5 8.66 9.58 1.10 o 
7 5 5 1.71 4.37 2.18 o 
8 5 5 19.78 23.28 1.74 o 
-11 6 5 52.16 57.42 2.36 o 
-10 6 5 2.83 4.91 1.70 o 
-9 6 5 46.44 50.25 2.18 o 
-8 6 5 10.55 12.08 1.75 o 
-7 6 5 2.88 5.39 0.98 o 
-6 6 5 225.02 225.43 2.29 o 
-5 6 5 62.77 59.73 0.98 o 
-4 6 5 94.18 83.55 1.68 o 
-3 6 5 357.90 331.41 2.36 o 
-2 6 5 4.47 2.86 0.73 o 
-1 6 5 249.56 258.98 2.19 o 
0 6 5 985.92 961.44 4.17 o 
1 6 5 31.48 35.74 1.15 o 
2 6 5 6.60 3.16 0.85 o 
3 6 5 41.73 35.60 1.22 o 
4 6 5 87.82 85.13 2.10 o 
5 6 5 2.02 0.04 1.05 o 
6 6 5 136.61 134.71 2.22 o 
7 6 5 7.09 4.74 2.01 o 
8 6 5 0.18 0.80 2.07 o 
-11 7 5 64.28 69.82 2.67 o 
-10 7 5 89.06 92.37 2.77 o 
-9 7 5 17.83 18.93 1.99 o 
-8 7 5 68.23 78.51 2.82 o 
-7 7 5 301.63 298.06 2.73 o 
-6 7 5 10.03 9.67 1.88 o 
-5 7 5 799.94 765.24 4.10 o 
-4 7 5 162.10 169.62 1.80 o 
-3 7 5 28.63 25.12 0.98 o 
-2 7 5 276.49 272.72 3.12 o 
-1 7 5 1270.58 1261.64 4.82 o 
0 7 5 0.53 2.41 1.80 o 
1 7 5 553.90 555.49 4.67 o 
2 7 5 101.26 102.91 2.34 o 
3 7 5 8.19 6.86 1.46 o 
4 7 5 6.03 3.09 1.44 o 
5 7 5 9.66 8.76 1.13 o 
6 7 5 28.72 30.96 1.43 o 
7 7 5 1.43 2.32 2.07 o 
8 7 5 17.89 14.49 2.63 o 
-10 8 5 0.43 -0.06 1.44 o 
-9 8 5 211.25 210.99 3.66 o 
-8 8 5 98.48 108.36 3.38 o 
-7 8 5 144.59 138.85 2.47 o 
-6 8 5 62.16 70.82 1.63 o 
-5 8 5 365.71 373.64 3.59 o 
-4 8 5 3.39 2.22 0.82 o 
-3 8 5 1024.83 1048.52 4.43 o 
-2 8 5 23.36 18.15 1.07 o 
-1 8 5 8.86 9.51 1.00 o 
0 8 5 111.60 104.54 2.50 o 
1 8 5 23.47 21.08 1.68 o 
2 8 5 91.92 84.23 2.39 o 
3 8 5 15.07 14.97 1.56 o 
4 8 5 32.44 36.95 2.01 o 
5 8 5 198.12 178.74 3.29 o 
6 8 5 12.65 13.95 1.73 o 
7 8 5 11.92 9.60 2.41 o 
-10 9 5 21.11 17.96 2.14 o 
-9 9 5 35.18 35.24 2.22 o 
-8 9 5 41.00 39.16 1.75 o 
-7 9 5 23.53 24.30 1.41 o 
-6 9 5 20.10 18.90 1.58 o 
-5 9 5 58.19 54.86 3.74 o 
-4 9 5 122.44 119.37 1.48 o 
-3 9 5 40.39 42.94 1.18 o 
-2 9 5 3.90 5.77 1.23 o 
-1 9 5 252.94 237.22 3.44 o 
0 9 5 0.26 2.01 1.56 o 
1 9 5 97.23 93.46 2.49 o 
2 9 5 83.82 81.77 2.47 o 
3 9 5 189.77 175.80 3.31 o 
4 9 5 4.17 3.95 1.78 o 
5 9 5 127.05 130.39 3.16 o 
6 9 5 48.95 49.04 2.31 o 
-9 10 5 30.58 35.35 2.31 o 
-8 10 5 48.70 56.20 3.45 o 
-7 10 5 1.41 2.50 1.38 o 
-6 10 5 0.29 0.97 1.08 o 
-5 10 5 152.17 152.32 2.17 o 
-4 10 5 195.61 181.57 4.19 o 
-3 10 5 7.32 2.81 1.27 o 
-2 10 5 10.38 9.77 1.35 o 
-1 10 5 16.42 15.95 1.52 o 
0 10 5 132.42 132.16 2.96 o 
1 10 5 64.88 57.20 2.19 o 
2 10 5 106.22 101.20 2.83 o 
3 10 5 96.26 94.91 2.89 o 
4 10 5 116.28 117.35 3.02 o 
5 10 5 15.26 15.16 1.88 o 
6 10 5 35.44 32.42 2.06 o 
-8 11 5 11.96 14.18 1.31 o 
-7 11 5 63.89 74.37 2.93 o 
-6 11 5 20.02 14.33 2.01 o 
-5 11 5 252.25 250.30 4.41 o 
-4 11 5 14.63 18.74 2.09 o 
-3 11 5 83.66 73.84 2.33 o 
-2 11 5 226.75 218.79 3.57 o 
-1 11 5 114.23 125.48 2.93 o 
0 11 5 53.34 54.88 2.31 o 
1 11 5 223.71 222.80 3.84 o 
2 11 5 4.10 5.85 1.70 o 
3 11 5 30.85 29.76 2.07 o 
4 11 5 12.28 13.78 2.04 o 
5 11 5 1.26 2.70 1.52 o 
-6 12 5 39.99 48.99 2.58 o 
-5 12 5 67.40 60.20 2.84 o 
-4 12 5 57.23 58.01 3.05 o 
-3 12 5 150.50 159.51 3.34 o 
-2 12 5 39.53 43.34 2.12 o 
-1 12 5 236.08 234.61 3.95 o 
0 12 5 12.86 16.07 1.90 o 
1 12 5 1.14 0.00 1.74 o 
2 12 5 41.89 42.78 2.32 o 
3 12 5 74.04 70.26 2.87 o 
-5 13 5 23.39 31.65 2.45 o 
-4 13 5 76.26 81.20 3.23 o 
-3 13 5 1.64 0.53 1.24 o 
-2 13 5 13.65 8.28 1.95 o 
-1 13 5 0.09 0.27 1.92 o 
0 13 5 0.01 -0.75 1.50 o 
1 13 5 18.44 16.96 1.89 o 
-12 0 6 14.22 13.58 1.64 o 
-11 0 6 363.42 365.35 4.31 o 
-10 0 6 1011.06 1036.20 6.84 o 
-9 0 6 63.07 62.78 2.08 o 
-8 0 6 1452.14 1445.41 7.45 o 
-7 0 6 334.54 325.46 3.52 o 
-6 0 6 274.56 304.99 3.35 o 
-5 0 6 445.94 366.50 3.62 o 
-4 0 6 972.72 1022.51 7.90 o 
-3 0 6 1733.77 1786.42 8.02 o 
-2 0 6 4.91 10.53 1.15 o 
-1 0 6 366.77 358.26 3.88 o 
0 0 6 3438.48 3533.88 7.99 o 
1 0 6 602.01 516.04 4.42 o 
2 0 6 453.76 511.86 4.65 o 
3 0 6 174.81 170.26 3.15 o 
4 0 6 415.08 409.66 5.08 o 
5 0 6 136.22 136.73 3.65 o 
6 0 6 207.23 211.76 4.41 o 
7 0 6 32.86 32.95 2.86 o 
8 0 6 310.36 311.90 5.91 o 
-12 1 6 197.09 209.98 3.68 o 
-11 1 6 75.99 68.07 1.61 o 
-10 1 6 30.94 41.73 1.33 o 
-9 1 6 13.37 17.33 1.07 o 
-8 1 6 596.99 587.84 3.40 o 
-7 1 6 82.25 87.00 1.42 o 
-6 1 6 184.39 189.34 2.13 o 
-5 1 6 23.26 22.44 0.61 o 
-4 1 6 44.91 55.14 2.29 o 
-3 1 6 240.05 244.01 2.17 o 
-2 1 6 331.00 312.51 2.50 o 
-1 1 6 121.08 113.36 1.19 o 
0 1 6 44.24 40.24 0.99 o 
1 1 6 986.66 1052.09 6.86 o 
2 1 6 285.85 265.08 2.48 o 
3 1 6 1.06 0.27 0.94 o 
4 1 6 400.25 411.12 3.65 o 
5 1 6 596.38 597.97 4.67 o 
6 1 6 92.78 93.26 2.31 o 
7 1 6 175.63 182.40 3.08 o 
8 1 6 79.96 81.88 5.08 o 
-12 2 6 17.50 13.72 1.78 o 
-11 2 6 0.20 0.94 1.43 o 
-10 2 6 0.16 1.91 1.42 o 
-9 2 6 350.54 345.36 10.86 o 
-8 2 6 92.02 86.87 3.22 o 
-7 2 6 122.43 121.99 2.07 o 
-6 2 6 494.34 505.40 2.32 o 
-5 2 6 1.24 4.31 0.50 o 
-4 2 6 17.71 17.44 0.81 o 
-3 2 6 245.81 217.94 2.06 o 
-2 2 6 466.04 418.20 2.84 o 
-1 2 6 416.49 480.55 2.99 o 
0 2 6 720.02 747.18 14.16 o 
1 2 6 145.93 183.59 3.43 o 
2 2 6 3.38 2.83 0.85 o 
3 2 6 1314.84 1334.80 27.84 o 
4 2 6 366.81 370.44 3.20 o 
5 2 6 1442.46 1447.11 9.09 o 
6 2 6 1.07 4.41 5.40 o 
7 2 6 65.78 71.25 2.24 o 
8 2 6 1.56 2.14 2.50 o 
-12 3 6 177.73 181.67 3.66 o 
-11 3 6 111.53 101.48 2.74 o 
-10 3 6 64.85 68.94 2.34 o 
-9 3 6 85.67 89.68 2.44 o 
-8 3 6 346.82 335.06 4.00 o 
-7 3 6 314.39 312.10 1.93 o 
-6 3 6 293.51 284.49 2.22 o 
-5 3 6 18.79 18.58 1.00 o 
-4 3 6 299.74 260.21 2.16 o 
-3 3 6 553.99 560.56 3.20 o 
-2 3 6 229.38 243.22 2.79 o 
-1 3 6 1817.27 1766.39 5.96 o 
0 3 6 535.40 524.67 4.98 o 
1 3 6 444.75 474.95 2.54 o 
2 3 6 957.94 964.52 3.82 o 
3 3 6 357.77 347.59 4.65 o 
4 3 6 68.52 69.60 1.31 o 
5 3 6 372.16 371.79 2.65 o 
6 3 6 91.05 87.50 2.21 o 
7 3 6 44.14 45.52 2.06 o 
8 3 6 10.89 9.60 1.63 o 
-12 4 6 0.06 0.69 1.77 o 
-11 4 6 118.25 118.29 3.10 o 
-10 4 6 587.06 598.58 5.89 o 
-9 4 6 0.09 1.01 1.58 o 
-8 4 6 373.67 361.25 4.29 o 
-7 4 6 699.31 668.23 6.51 o 
-6 4 6 73.68 62.07 3.00 o 
-5 4 6 342.32 329.94 1.73 o 
-4 4 6 127.03 121.32 1.59 o 
-3 4 6 70.03 66.94 2.01 o 
-2 4 6 3104.21 3243.00 32.44 o 
-1 4 6 0.01 2.54 1.63 o 
0 4 6 1944.01 2009.34 7.79 o 
1 4 6 1280.07 1242.12 4.97 o 
2 4 6 136.69 128.31 1.31 o 
3 4 6 441.87 436.93 2.36 o 
4 4 6 1004.72 1004.22 4.09 o 
5 4 6 5.08 4.44 0.90 o 
6 4 6 130.54 129.37 2.58 o 
7 4 6 82.27 79.23 2.34 o 
8 4 6 10.63 11.97 1.71 o 
-11 5 6 122.62 133.71 3.27 o 
-10 5 6 1.23 2.05 1.67 o 
-9 5 6 86.84 81.98 2.53 o 
-8 5 6 251.58 252.44 2.50 o 
-7 5 6 81.60 79.72 1.57 o 
-6 5 6 280.68 273.65 2.52 o 
-5 5 6 7.83 6.95 0.62 o 
-4 5 6 320.68 323.35 2.40 o 
-3 5 6 132.32 141.18 1.35 o 
-2 5 6 143.77 141.84 3.11 o 
-1 5 6 767.84 763.43 3.20 o 
0 5 6 0.17 0.85 0.91 o 
1 5 6 154.95 146.95 4.72 o 
2 5 6 921.79 883.51 9.08 o 
3 5 6 21.17 17.30 1.35 o 
4 5 6 547.90 512.82 2.69 o 
5 5 6 148.25 141.10 1.81 o 
6 5 6 8.03 8.70 1.45 o 
7 5 6 142.06 143.97 5.18 o 
8 5 6 39.51 35.73 2.13 o 
-11 6 6 0.04 0.07 1.96 o 
-10 6 6 37.48 40.05 2.10 o 
-9 6 6 4.60 4.11 1.66 o 
-8 6 6 73.83 79.66 1.71 o 
-7 6 6 100.00 97.55 1.74 o 
-6 6 6 1.47 0.41 0.96 o 
-5 6 6 284.40 255.08 1.87 o 
-4 6 6 141.71 128.57 1.67 o 
-3 6 6 0.89 0.04 0.77 o 
-2 6 6 121.35 114.95 1.68 o 
-1 6 6 1.50 1.59 0.80 o 
0 6 6 154.91 147.69 2.26 o 
1 6 6 150.08 158.60 2.04 o 
2 6 6 34.71 39.37 2.71 o 
3 6 6 477.58 471.20 5.65 o 
4 6 6 90.16 98.94 1.68 o 
5 6 6 21.95 21.44 2.01 o 
6 6 6 222.26 224.21 2.37 o 
7 6 6 24.58 28.89 1.80 o 
-11 7 6 13.92 14.36 2.17 o 
-10 7 6 6.51 7.67 1.83 o 
-9 7 6 86.07 88.10 2.73 o 
-8 7 6 38.96 34.99 1.34 o 
-7 7 6 104.97 93.28 1.76 o 
-6 7 6 33.98 30.60 1.28 o 
-5 7 6 192.27 154.57 2.04 o 
-4 7 6 1.93 2.49 0.86 o 
-3 7 6 205.46 202.22 2.28 o 
-2 7 6 152.05 142.39 1.93 o 
-1 7 6 1906.88 1916.21 6.34 o 
0 7 6 66.60 70.08 1.56 o 
1 7 6 57.00 59.22 1.50 o 
2 7 6 439.20 449.28 3.39 o 
3 7 6 235.80 232.10 3.58 o 
4 7 6 123.56 125.06 2.85 o 
5 7 6 107.80 117.07 2.28 o 
6 7 6 13.70 11.12 1.34 o 
7 7 6 0.45 -1.03 2.55 o 
-10 8 6 1.39 0.92 1.82 o 
-9 8 6 44.22 50.25 2.50 o 
-8 8 6 62.02 62.35 3.09 o 
-7 8 6 6.44 5.86 1.11 o 
-6 8 6 80.24 73.55 1.68 o 
-5 8 6 0.42 0.85 1.07 o 
-4 8 6 56.74 43.30 1.28 o 
-3 8 6 29.48 25.87 1.16 o 
-2 8 6 748.87 764.83 4.11 o 
-1 8 6 144.15 142.16 2.05 o 
0 8 6 992.74 1027.00 6.93 o 
1 8 6 84.57 89.08 2.41 o 
2 8 6 95.04 91.42 2.56 o 
3 8 6 411.10 424.33 4.84 o 
4 8 6 300.91 303.22 4.24 o 
5 8 6 1.71 -0.24 1.50 o 
6 8 6 52.62 61.41 2.34 o 
-9 9 6 59.63 67.61 1.83 o 
-8 9 6 0.00 0.42 1.06 o 
-7 9 6 0.95 0.74 1.11 o 
-6 9 6 53.21 52.19 1.57 o 
-5 9 6 0.00 0.71 0.99 o 
-4 9 6 124.97 126.74 1.86 o 
-3 9 6 11.58 12.29 0.98 o 
-2 9 6 76.68 68.30 2.17 o 
-1 9 6 45.96 42.63 2.02 o 
0 9 6 0.17 -0.40 1.39 o 
1 9 6 30.99 32.03 2.00 o 
2 9 6 389.49 387.75 4.78 o 
3 9 6 8.54 6.07 1.61 o 
4 9 6 171.78 165.87 3.50 o 
5 9 6 121.88 139.35 3.34 o 
-8 10 6 18.42 25.46 1.43 o 
-7 10 6 55.83 57.73 2.46 o 
-6 10 6 15.56 11.92 1.26 o 
-5 10 6 163.94 155.00 2.29 o 
-4 10 6 4.42 6.89 1.44 o 
-3 10 6 2.81 2.07 1.26 o 
-2 10 6 2.74 0.28 1.36 o 
-1 10 6 71.99 73.39 2.40 o 
0 10 6 14.52 13.51 1.66 o 
1 10 6 0.57 0.02 1.55 o 
2 10 6 61.57 61.50 2.48 o 
3 10 6 21.84 22.07 2.03 o 
4 10 6 4.89 4.90 1.82 o 
5 10 6 14.82 11.74 1.84 o 
-7 11 6 30.05 26.21 1.55 o 
-6 11 6 7.71 6.30 2.18 o 
-5 11 6 33.74 40.19 2.41 o 
-4 11 6 19.65 15.54 1.30 o 
-3 11 6 82.35 89.78 2.58 o 
-2 11 6 6.33 8.18 1.52 o 
-1 11 6 133.48 143.90 3.31 o 
0 11 6 5.94 3.27 1.70 o 
1 11 6 5.23 4.57 1.71 o 
2 11 6 4.04 6.61 1.81 o 
3 11 6 33.31 41.23 2.40 o 
-6 12 6 2.61 3.49 2.38 o 
-5 12 6 23.54 27.72 2.61 o 
-4 12 6 14.71 21.42 2.46 o 
-3 12 6 1.35 3.48 1.62 o 
-2 12 6 95.34 104.60 2.89 o 
-1 12 6 0.53 0.66 1.70 o 
0 12 6 33.13 32.81 2.11 o 
1 12 6 66.94 72.40 2.74 o 
2 12 6 0.05 2.18 1.64 o 
-3 13 6 79.20 88.09 2.89 o 
-2 13 6 33.00 34.55 2.23 o 
-1 13 6 19.53 24.56 2.12 o 
-12 1 7 79.78 76.35 2.64 o 
-11 1 7 56.88 52.33 1.69 o 
-10 1 7 154.98 148.70 2.03 o 
-9 1 7 21.90 20.75 1.16 o 
-8 1 7 190.96 182.69 2.13 o 
-7 1 7 188.45 188.18 2.10 o 
-6 1 7 309.98 318.59 2.63 o 
-5 1 7 211.39 210.60 2.16 o 
-4 1 7 182.12 170.31 5.09 o 
-3 1 7 7.05 7.51 1.21 o 
-2 1 7 354.47 350.35 8.92 o 
-1 1 7 11.64 15.43 3.27 o 
0 1 7 66.63 64.01 1.14 o 
1 1 7 10.42 10.95 0.96 o 
2 1 7 246.48 249.55 2.58 o 
3 1 7 116.81 110.03 2.06 o 
4 1 7 262.34 255.14 3.09 o 
5 1 7 155.56 140.47 2.60 o 
6 1 7 32.82 34.96 1.90 o 
7 1 7 1.40 2.68 1.90 o 
-12 2 7 5.03 3.69 1.93 o 
-11 2 7 23.62 27.14 2.15 o 
-10 2 7 25.07 26.40 1.74 o 
-9 2 7 93.68 98.29 1.73 o 
-8 2 7 101.52 104.52 1.69 o 
-7 2 7 6.85 5.27 0.89 o 
-6 2 7 163.93 163.36 2.23 o 
-5 2 7 2.00 2.60 0.56 o 
-4 2 7 93.56 88.84 1.51 o 
-3 2 7 94.08 109.84 9.09 o 
-2 2 7 128.98 144.61 1.97 o 
-1 2 7 26.19 31.14 1.21 o 
0 2 7 482.96 499.82 4.86 o 
1 2 7 42.69 51.44 2.11 o 
2 2 7 59.48 59.06 1.40 o 
3 2 7 0.03 0.16 1.77 o 
4 2 7 426.97 447.96 2.92 o 
5 2 7 7.69 8.52 1.00 o 
6 2 7 13.33 11.37 1.52 o 
7 2 7 32.00 40.34 4.53 o 
-12 3 7 0.87 -1.38 2.02 o 
-11 3 7 37.25 40.93 2.36 o 
-10 3 7 0.48 -0.29 1.69 o 
-9 3 7 69.40 67.54 2.28 o 
-8 3 7 0.06 -0.39 1.30 o 
-7 3 7 39.27 38.65 0.92 o 
-6 3 7 2.71 3.52 0.61 o 
-5 3 7 90.13 97.14 1.23 o 
-4 3 7 77.43 88.11 1.52 o 
-3 3 7 12.74 18.69 1.01 o 
-2 3 7 98.83 98.77 1.72 o 
-1 3 7 405.24 409.37 3.22 o 
0 3 7 66.75 61.13 2.55 o 
1 3 7 9.19 6.12 1.67 o 
2 3 7 71.31 64.37 1.76 o 
3 3 7 369.75 368.36 4.83 o 
4 3 7 5.15 7.98 1.05 o 
5 3 7 33.82 31.81 1.18 o 
6 3 7 43.02 37.69 1.90 o 
7 3 7 0.65 0.91 1.78 o 
-11 4 7 78.89 79.11 2.65 o 
-10 4 7 26.34 30.08 1.97 o 
-9 4 7 13.52 14.74 1.75 o 
-8 4 7 214.53 207.64 2.30 o 
-7 4 7 11.28 10.59 1.06 o 
-6 4 7 159.69 142.51 1.92 o 
-5 4 7 0.97 0.49 0.63 o 
-4 4 7 2.29 1.67 0.73 o 
-3 4 7 0.11 0.62 0.86 o 
-2 4 7 321.98 315.26 2.78 o 
-1 4 7 258.21 271.26 6.15 o 
0 4 7 25.21 22.78 1.12 o 
1 4 7 69.75 64.50 1.50 o 
2 4 7 75.46 68.32 2.96 o 
3 4 7 0.79 1.58 0.96 o 
4 4 7 72.64 73.97 1.50 o 
5 4 7 8.45 7.24 1.05 o 
6 4 7 15.17 15.39 1.52 o 
7 4 7 84.97 81.44 2.45 o 
-11 5 7 40.15 46.19 2.60 o 
-10 5 7 38.66 40.48 2.26 o 
-9 5 7 21.45 16.55 1.76 o 
-8 5 7 75.89 79.96 1.69 o 
-7 5 7 28.84 22.10 1.19 o 
-6 5 7 4.41 3.43 0.96 o 
-5 5 7 23.31 16.63 0.96 o 
-4 5 7 10.59 14.16 0.92 o 
-3 5 7 115.89 109.57 1.35 o 
-2 5 7 4.62 3.72 0.74 o 
-1 5 7 12.65 16.01 0.93 o 
0 5 7 38.85 32.60 1.25 o 
1 5 7 63.12 58.49 1.92 o 
2 5 7 46.09 47.99 1.98 o 
3 5 7 2.05 0.91 0.98 o 
4 5 7 110.78 129.30 1.90 o 
5 5 7 32.73 30.42 1.30 o 
6 5 7 5.38 7.86 1.65 o 
7 5 7 0.33 2.05 1.76 o 
-11 6 7 9.38 7.93 2.12 o 
-10 6 7 5.11 6.90 1.72 o 
-9 6 7 20.46 23.81 2.05 o 
-8 6 7 37.19 40.87 2.57 o 
-7 6 7 53.61 63.34 1.62 o 
-6 6 7 12.16 14.45 1.13 o 
-5 6 7 14.63 13.15 0.93 o 
-4 6 7 219.56 221.38 2.29 o 
-3 6 7 0.00 0.40 0.90 o 
-2 6 7 240.62 243.06 4.20 o 
-1 6 7 91.54 89.54 1.44 o 
0 6 7 74.16 71.96 1.65 o 
1 6 7 51.13 51.73 1.49 o 
2 6 7 265.85 255.36 2.77 o 
3 6 7 6.51 9.40 1.22 o 
4 6 7 288.76 272.57 3.76 o 
5 6 7 4.76 5.57 1.30 o 
6 6 7 1.88 1.36 2.76 o 
-10 7 7 1.38 0.59 1.70 o 
-9 7 7 75.97 74.86 1.83 o 
-8 7 7 305.70 315.67 8.49 o 
-7 7 7 0.00 0.07 1.03 o 
-6 7 7 1.60 0.99 1.06 o 
-5 7 7 742.66 732.21 5.15 o 
-4 7 7 138.98 140.18 1.96 o 
-3 7 7 927.26 882.43 4.50 o 
-2 7 7 152.99 131.13 2.06 o 
-1 7 7 140.51 135.45 2.08 o 
0 7 7 216.45 230.60 4.50 o 
1 7 7 233.99 226.56 2.60 o 
2 7 7 218.96 217.69 5.48 o 
3 7 7 66.63 71.04 2.44 o 
4 7 7 25.61 22.07 1.97 o 
5 7 7 3.40 0.87 1.55 o 
6 7 7 46.01 45.08 1.75 o 
-10 8 7 67.32 73.93 2.95 o 
-9 8 7 123.29 127.24 7.46 o 
-8 8 7 2.73 2.54 1.21 o 
-7 8 7 202.89 207.11 3.36 o 
-6 8 7 241.85 228.70 7.19 o 
-5 8 7 27.84 33.17 3.21 o 
-4 8 7 41.21 44.39 1.37 o 
-3 8 7 154.37 154.66 2.12 o 
-2 8 7 142.93 136.67 2.05 o 
-1 8 7 253.77 241.48 2.63 o 
0 8 7 3.19 3.16 1.08 o 
1 8 7 3.55 2.44 1.53 o 
2 8 7 80.51 79.62 2.51 o 
3 8 7 0.07 -0.60 1.71 o 
4 8 7 3.66 0.60 1.78 o 
5 8 7 5.37 3.93 1.48 o 
-9 9 7 0.57 2.02 1.57 o 
-8 9 7 145.00 152.55 2.43 o 
-7 9 7 0.15 1.28 1.14 o 
-6 9 7 14.52 16.82 1.35 o 
-5 9 7 44.23 48.26 1.65 o 
-4 9 7 58.96 61.84 1.56 o 
-3 9 7 35.56 32.27 1.33 o 
-2 9 7 30.39 38.13 1.91 o 
-1 9 7 24.47 21.35 1.82 o 
0 9 7 0.95 -0.35 1.36 o 
1 9 7 14.69 11.31 1.57 o 
2 9 7 52.26 55.80 2.26 o 
3 9 7 30.82 29.39 2.17 o 
4 9 7 70.98 76.98 2.81 o 
-8 10 7 5.52 4.48 1.27 o 
-7 10 7 14.19 16.12 1.27 o 
-6 10 7 82.39 87.35 2.03 o 
-5 10 7 3.04 4.57 1.19 o 
-4 10 7 97.27 95.54 2.61 o 
-3 10 7 8.69 7.58 1.52 o 
-2 10 7 13.78 8.83 1.80 o 
-1 10 7 32.66 32.59 2.02 o 
0 10 7 3.76 0.95 1.65 o 
1 10 7 31.87 28.69 1.91 o 
2 10 7 0.10 -0.24 1.44 o 
3 10 7 80.56 78.97 2.86 o 
-7 11 7 25.36 29.57 1.68 o 
-6 11 7 1.74 6.69 2.06 o 
-5 11 7 122.84 124.91 3.57 o 
-4 11 7 22.14 19.25 1.68 o 
-3 11 7 21.55 22.83 1.99 o 
-2 11 7 21.39 25.95 1.97 o 
-1 11 7 22.85 20.62 1.99 o 
0 11 7 0.75 1.12 1.73 o 
1 11 7 46.60 47.79 2.19 o 
2 11 7 71.97 72.17 2.72 o 
-4 12 7 60.00 68.97 3.41 o 
-3 12 7 16.36 17.98 1.96 o 
-2 12 7 32.64 32.14 2.07 o 
-1 12 7 68.48 81.01 2.95 o 
0 12 7 5.22 9.38 2.06 o 
-12 0 8 5.36 9.27 1.78 o 
-11 0 8 30.45 32.08 2.09 o 
-10 0 8 13.37 11.41 1.51 o 
-9 0 8 28.71 30.67 1.91 o 
-8 0 8 589.91 592.02 5.39 o 
-7 0 8 181.10 176.26 3.14 o 
-6 0 8 863.17 836.89 6.27 o 
-5 0 8 370.23 348.17 4.24 o 
-4 0 8 5.71 10.76 1.58 o 
-3 0 8 935.65 917.34 6.91 o 
-2 0 8 416.37 398.30 4.80 o 
-1 0 8 31.19 32.43 2.26 o 
0 0 8 290.97 285.54 2.79 o 
1 0 8 242.50 237.37 4.82 o 
2 0 8 105.66 109.52 2.78 o 
3 0 8 60.53 63.72 2.53 o 
4 0 8 74.64 77.69 2.93 o 
5 0 8 5.80 6.94 2.14 o 
6 0 8 6.39 6.32 2.18 o 
-12 1 8 46.81 50.48 2.44 o 
-11 1 8 51.33 51.41 2.49 o 
-10 1 8 6.70 5.87 1.27 o 
-9 1 8 525.79 505.39 3.57 o 
-8 1 8 392.31 382.51 7.41 o 
-7 1 8 513.06 488.99 3.96 o 
-6 1 8 14.76 13.35 1.01 o 
-5 1 8 89.09 78.98 2.33 o 
-4 1 8 1365.01 1339.34 26.33 o 
-3 1 8 47.14 40.78 1.52 o 
-2 1 8 816.23 813.96 10.79 o 
-1 1 8 912.26 876.17 5.04 o 
0 1 8 44.99 56.38 1.75 o 
1 1 8 16.86 16.50 1.05 o 
2 1 8 350.36 326.35 4.34 o 
3 1 8 0.51 0.06 1.13 o 
4 1 8 189.78 184.15 6.63 o 
5 1 8 57.44 54.17 1.99 o 
6 1 8 26.79 32.35 2.28 o 
-11 2 8 128.34 121.89 3.17 o 
-10 2 8 22.96 20.20 1.74 o 
-9 2 8 1.47 1.97 1.02 o 
-8 2 8 43.88 45.20 1.42 o 
-7 2 8 19.42 14.59 1.11 o 
-6 2 8 201.87 190.69 2.24 o 
-5 2 8 3.87 6.30 0.96 o 
-4 2 8 332.08 323.50 3.62 o 
-3 2 8 750.51 767.18 10.03 o 
-2 2 8 168.86 164.26 2.63 o 
-1 2 8 743.21 742.49 4.67 o 
0 2 8 561.35 537.60 6.38 o 
1 2 8 60.24 47.62 1.64 o 
2 2 8 0.30 1.21 1.20 o 
3 2 8 270.65 258.58 2.57 o 
4 2 8 13.73 12.36 1.10 o 
5 2 8 48.70 53.64 2.11 o 
6 2 8 10.23 10.35 1.67 o 
-11 3 8 15.00 13.53 2.12 o 
-10 3 8 15.88 16.28 2.01 o 
-9 3 8 71.16 68.68 2.37 o 
-8 3 8 76.52 73.71 2.42 o 
-7 3 8 112.02 102.51 1.76 o 
-6 3 8 0.90 1.44 0.94 o 
-5 3 8 288.68 269.58 4.20 o 
-4 3 8 560.33 529.91 8.11 o 
-3 3 8 148.66 145.24 4.76 o 
-2 3 8 349.91 342.53 3.22 o 
-1 3 8 480.52 464.46 11.16 o 
0 3 8 16.54 18.47 1.50 o 
1 3 8 776.32 760.18 7.21 o 
2 3 8 100.31 86.94 2.11 o 
3 3 8 53.38 47.19 1.35 o 
4 3 8 170.51 180.77 2.53 o 
5 3 8 18.82 17.13 1.08 o 
6 3 8 33.35 37.78 2.02 o 
-11 4 8 38.68 43.08 2.39 o 
-10 4 8 10.89 11.89 1.77 o 
-9 4 8 73.81 71.38 2.58 o 
-8 4 8 425.48 416.75 5.01 o 
-7 4 8 35.78 38.94 2.27 o 
-6 4 8 1109.00 1058.65 5.02 o 
-5 4 8 164.04 157.90 5.32 o 
-4 4 8 67.34 60.83 3.67 o 
-3 4 8 465.46 442.11 3.46 o 
-2 4 8 872.81 855.22 24.55 o 
-1 4 8 552.59 568.55 13.27 o 
0 4 8 371.80 362.88 4.19 o 
1 4 8 77.23 75.94 3.32 o 
2 4 8 213.90 219.25 3.18 o 
3 4 8 587.08 585.28 3.63 o 
4 4 8 43.41 42.23 1.43 o 
5 4 8 31.39 32.36 1.33 o 
6 4 8 72.70 69.49 3.51 o 
-11 5 8 16.26 15.76 2.09 o 
-10 5 8 128.78 131.14 3.23 o 
-9 5 8 77.92 70.78 2.53 o 
-8 5 8 33.46 30.71 1.79 o 
-7 5 8 614.35 579.54 3.89 o 
-6 5 8 10.96 9.06 1.20 o 
-5 5 8 110.60 108.03 1.76 o 
-4 5 8 350.53 329.32 4.09 o 
-3 5 8 276.03 277.80 2.72 o 
-2 5 8 1419.49 1431.59 4.86 o 
-1 5 8 344.51 359.24 5.59 o 
0 5 8 20.98 21.32 1.06 o 
1 5 8 26.98 28.52 2.90 o 
2 5 8 541.32 534.70 4.05 o 
3 5 8 7.61 10.62 1.34 o 
4 5 8 358.73 370.21 3.08 o 
5 5 8 4.45 4.92 1.07 o 
6 5 8 1.18 1.40 1.69 o 
-10 6 8 104.47 105.32 3.08 o 
-9 6 8 43.85 54.45 2.17 o 
-8 6 8 18.87 23.30 1.30 o 
-7 6 8 10.66 11.38 1.12 o 
-6 6 8 5.45 5.20 1.15 o 
-5 6 8 14.69 20.54 1.15 o 
-4 6 8 38.06 31.62 2.49 o 
-3 6 8 412.65 406.92 3.27 o 
-2 6 8 1.43 2.78 1.10 o 
-1 6 8 448.22 434.85 3.93 o 
0 6 8 42.77 39.29 1.52 o 
1 6 8 85.60 79.93 1.89 o 
2 6 8 74.30 71.12 1.88 o 
3 6 8 116.40 103.41 2.19 o 
4 6 8 33.22 35.45 1.63 o 
5 6 8 16.44 22.41 1.47 o 
-10 7 8 0.62 1.59 1.98 o 
-9 7 8 4.35 6.04 1.12 o 
-8 7 8 43.23 37.93 1.49 o 
-7 7 8 9.68 9.42 1.49 o 
-6 7 8 2.73 4.13 1.14 o 
-5 7 8 110.78 104.87 1.84 o 
-4 7 8 50.79 42.83 1.37 o 
-3 7 8 4.54 2.79 1.04 o 
-2 7 8 18.70 13.38 1.26 o 
-1 7 8 41.21 46.47 1.48 o 
0 7 8 75.71 73.80 1.78 o 
1 7 8 253.53 245.53 2.89 o 
2 7 8 0.10 0.53 1.13 o 
3 7 8 48.50 51.14 2.18 o 
4 7 8 105.24 109.95 2.97 o 
5 7 8 15.04 12.22 1.75 o 
-9 8 8 0.54 1.79 1.21 o 
-8 8 8 87.68 84.55 2.14 o 
-7 8 8 0.29 0.46 1.18 o 
-6 8 8 258.26 235.29 2.91 o 
-5 8 8 2.45 0.72 0.94 o 
-4 8 8 10.18 11.04 1.14 o 
-3 8 8 242.82 238.43 2.69 o 
-2 8 8 61.09 68.04 1.72 o 
-1 8 8 175.30 170.47 2.39 o 
0 8 8 160.38 168.95 4.62 o 
1 8 8 3.40 2.97 1.59 o 
2 8 8 158.96 156.15 3.36 o 
3 8 8 247.05 259.51 4.21 o 
4 8 8 3.37 2.12 1.59 o 
-8 9 8 3.08 1.33 1.40 o 
-7 9 8 20.65 23.00 1.53 o 
-6 9 8 9.91 10.67 1.26 o 
-5 9 8 31.87 31.61 1.91 o 
-4 9 8 77.58 79.15 1.79 o 
-3 9 8 4.94 5.78 1.08 o 
-2 9 8 266.48 275.98 5.35 o 
-1 9 8 58.46 60.01 2.41 o 
0 9 8 0.01 -0.14 1.35 o 
1 9 8 50.73 56.88 2.31 o 
2 9 8 89.31 80.73 2.79 o 
3 9 8 0.72 -0.37 1.64 o 
-7 10 8 0.78 1.11 1.19 o 
-6 10 8 0.02 -0.25 1.22 o 
-5 10 8 1.78 0.59 1.38 o 
-4 10 8 60.93 57.77 2.31 o 
-3 10 8 169.84 156.69 3.37 o 
-2 10 8 0.07 -1.02 1.48 o 
-1 10 8 11.92 7.30 1.51 o 
0 10 8 1.84 0.45 1.65 o 
1 10 8 20.32 16.63 1.75 o 
2 10 8 2.32 2.68 1.66 o 
-5 11 8 27.75 26.36 2.60 o 
-4 11 8 31.88 36.92 2.13 o 
-3 11 8 42.91 49.00 2.36 o 
-2 11 8 24.04 29.63 2.15 o 
-1 11 8 19.49 19.25 1.86 o 
0 11 8 10.64 5.55 1.80 o 
-11 1 9 7.49 4.93 1.71 o 
-10 1 9 33.51 33.38 1.45 o 
-9 1 9 77.96 72.76 1.72 o 
-8 1 9 4.97 3.36 1.10 o 
-7 1 9 150.99 157.58 2.28 o 
-6 1 9 127.23 119.12 2.81 o 
-5 1 9 64.01 64.02 3.41 o 
-4 1 9 7.59 5.56 1.24 o 
-3 1 9 812.78 830.81 13.69 o 
-2 1 9 149.59 148.43 2.42 o 
-1 1 9 10.30 10.78 1.33 o 
0 1 9 88.89 84.81 3.15 o 
1 1 9 107.39 112.09 2.59 o 
2 1 9 71.28 67.17 1.71 o 
3 1 9 0.04 0.82 1.27 o 
4 1 9 103.08 101.72 3.56 o 
5 1 9 0.11 -0.10 1.41 o 
-11 2 9 10.61 6.87 1.73 o 
-10 2 9 51.66 56.43 2.58 o 
-9 2 9 20.79 22.66 2.01 o 
-8 2 9 69.15 65.43 2.88 o 
-7 2 9 11.36 10.57 1.15 o 
-6 2 9 17.95 16.31 1.47 o 
-5 2 9 23.42 21.05 1.25 o 
-4 2 9 170.21 169.59 2.57 o 
-3 2 9 105.06 100.20 2.09 o 
-2 2 9 8.12 10.67 2.78 o 
-1 2 9 147.27 150.74 2.53 o 
0 2 9 76.94 72.61 2.04 o 
1 2 9 60.13 59.56 2.01 o 
2 2 9 9.64 9.85 1.47 o 
3 2 9 49.69 48.75 2.03 o 
4 2 9 3.03 4.15 1.02 o 
5 2 9 6.59 7.28 2.21 o 
-11 3 9 59.38 61.06 2.63 o 
-10 3 9 41.09 44.97 2.26 o 
-9 3 9 66.88 74.20 2.81 o 
-8 3 9 9.80 12.07 1.82 o 
-7 3 9 9.93 9.03 1.68 o 
-6 3 9 2.61 3.49 1.03 o 
-5 3 9 167.21 175.85 7.92 o 
-4 3 9 2.80 1.91 1.12 o 
-3 3 9 11.30 11.69 1.36 o 
-2 3 9 261.88 270.70 3.11 o 
-1 3 9 74.24 83.75 2.06 o 
0 3 9 29.75 28.05 1.56 o 
1 3 9 0.05 0.44 1.40 o 
2 3 9 3.55 0.39 1.34 o 
3 3 9 6.50 5.19 1.07 o 
4 3 9 29.17 29.05 1.33 o 
5 3 9 10.52 14.11 1.69 o 
-10 4 9 134.29 141.19 3.55 o 
-9 4 9 0.61 0.37 1.98 o 
-8 4 9 20.92 24.36 2.00 o 
-7 4 9 6.72 3.69 1.89 o 
-6 4 9 132.03 129.93 3.33 o 
-5 4 9 82.86 83.37 2.82 o 
-4 4 9 0.77 -0.05 1.18 o 
-3 4 9 182.04 184.01 2.57 o 
-2 4 9 20.37 21.99 2.66 o 
-1 4 9 52.97 54.11 2.86 o 
0 4 9 6.35 5.15 1.33 o 
1 4 9 159.85 152.56 2.07 o 
2 4 9 34.90 34.04 1.56 o 
3 4 9 212.40 211.77 4.08 o 
4 4 9 99.07 98.03 2.27 o 
5 4 9 15.87 12.70 1.24 o 
-10 5 9 2.71 1.67 1.94 o 
-9 5 9 1.44 4.59 1.96 o 
-8 5 9 24.17 24.08 2.29 o 
-7 5 9 62.97 47.26 2.28 o 
-6 5 9 31.65 34.69 1.55 o 
-5 5 9 45.68 43.40 1.44 o 
-4 5 9 10.60 13.75 1.30 o 
-3 5 9 321.11 307.80 4.37 o 
-2 5 9 0.73 1.03 0.92 o 
-1 5 9 214.46 214.60 3.23 o 
0 5 9 8.15 7.07 1.07 o 
1 5 9 115.66 109.99 2.43 o 
2 5 9 28.10 27.71 1.92 o 
3 5 9 20.70 21.41 1.48 o 
4 5 9 50.02 44.71 4.56 o 
-9 6 9 33.90 30.14 2.21 o 
-8 6 9 53.48 50.76 2.44 o 
-7 6 9 0.45 0.97 1.07 o 
-6 6 9 3.68 4.07 1.18 o 
-5 6 9 12.84 16.83 1.18 o 
-4 6 9 11.86 14.73 1.18 o 
-3 6 9 21.17 16.54 1.25 o 
-2 6 9 126.49 135.96 3.72 o 
-1 6 9 5.34 4.05 1.09 o 
0 6 9 154.37 151.58 3.55 o 
1 6 9 6.29 10.11 1.30 o 
2 6 9 0.06 -0.40 1.25 o 
3 6 9 88.40 92.48 3.03 o 
4 6 9 18.55 19.96 1.67 o 
-9 7 9 49.52 52.51 2.67 o 
-8 7 9 11.97 6.96 1.15 o 
-7 7 9 38.50 39.12 1.71 o 
-6 7 9 58.00 52.78 1.70 o 
-5 7 9 0.02 -0.60 0.95 o 
-4 7 9 198.89 206.70 2.62 o 
-3 7 9 113.37 119.67 2.13 o 
-2 7 9 0.52 2.74 1.15 o 
-1 7 9 176.03 181.32 2.83 o 
0 7 9 57.44 58.52 1.77 o 
1 7 9 57.26 67.18 2.76 o 
2 7 9 74.38 80.16 2.07 o 
3 7 9 6.88 6.29 1.57 o 
-8 8 9 54.85 45.82 1.71 o 
-7 8 9 11.51 15.57 1.42 o 
-6 8 9 1.04 0.49 1.31 o 
-5 8 9 68.30 74.62 6.93 o 
-4 8 9 43.91 36.36 2.44 o 
-3 8 9 160.52 146.08 2.34 o 
-2 8 9 34.85 43.27 1.96 o 
-1 8 9 5.45 7.26 1.21 o 
0 8 9 7.71 10.55 1.35 o 
1 8 9 232.16 236.82 4.15 o 
2 8 9 0.36 0.86 1.42 o 
-7 9 9 3.43 6.22 1.37 o 
-6 9 9 50.34 52.69 1.76 o 
-5 9 9 14.67 13.18 2.00 o 
-4 9 9 60.08 53.24 1.74 o 
-3 9 9 3.74 5.01 1.11 o 
-2 9 9 3.77 5.14 1.20 o 
-1 9 9 4.03 4.44 1.51 o 
0 9 9 68.54 72.76 2.69 o 
1 9 9 3.07 1.21 1.94 o 
-5 10 9 16.48 19.43 2.21 o 
-4 10 9 65.43 61.41 2.36 o 
-3 10 9 14.77 12.15 1.87 o 
-2 10 9 57.54 63.55 2.45 o 
-1 10 9 0.88 0.47 1.54 o 
-10 0 10 0.02 0.87 1.49 o 
-9 0 10 320.34 310.32 4.50 o 
-8 0 10 3.70 3.19 1.67 o 
-7 0 10 341.07 327.80 4.67 o 
-6 0 10 392.37 376.56 4.97 o 
-5 0 10 0.00 0.81 1.91 o 
-4 0 10 1113.06 1143.77 8.71 o 
-3 0 10 900.53 913.83 7.96 o 
-2 0 10 77.03 96.00 3.26 o 
-1 0 10 241.27 235.86 4.69 o 
0 0 10 563.64 523.17 6.69 o 
1 0 10 31.72 21.81 2.31 o 
2 0 10 293.23 306.04 5.72 o 
3 0 10 2.31 2.36 2.51 o 
4 0 10 1.26 2.12 2.45 o 
-10 1 10 18.70 17.97 2.16 o 
-9 1 10 3.90 6.52 1.18 o 
-8 1 10 211.71 213.01 2.78 o 
-7 1 10 104.61 101.99 5.15 o 
-6 1 10 125.57 124.16 2.24 o 
-5 1 10 330.46 321.96 3.32 o 
-4 1 10 63.52 63.39 2.23 o 
-3 1 10 19.71 19.57 1.50 o 
-2 1 10 461.60 458.08 4.34 o 
-1 1 10 14.44 15.58 4.43 o 
0 1 10 51.74 51.93 2.02 o 
1 1 10 47.54 43.12 1.96 o 
2 1 10 2.57 1.91 1.54 o 
3 1 10 33.21 41.22 2.08 o 
4 1 10 2.31 2.51 1.55 o 
-10 2 10 37.22 32.83 2.37 o 
-9 2 10 307.22 296.71 4.61 o 
-8 2 10 18.29 15.68 1.38 o 
-7 2 10 289.05 287.42 8.26 o 
-6 2 10 4.84 5.82 1.22 o 
-5 2 10 64.09 59.34 2.50 o 
-4 2 10 7.68 10.08 1.48 o 
-3 2 10 369.38 359.77 7.26 o 
-2 2 10 77.91 92.89 13.47 o 
-1 2 10 48.03 46.31 1.99 o 
0 2 10 57.73 55.28 2.11 o 
1 2 10 30.02 33.98 1.79 o 
2 2 10 85.53 90.84 2.01 o 
3 2 10 38.13 40.32 2.14 o 
4 2 10 84.52 87.05 1.82 o 
-10 3 10 124.73 118.11 3.24 o 
-9 3 10 32.67 31.45 2.38 o 
-8 3 10 190.26 180.26 3.89 o 
-7 3 10 19.97 27.87 2.25 o 
-6 3 10 22.09 23.40 1.41 o 
-5 3 10 326.46 312.89 3.29 o 
-4 3 10 53.85 53.38 1.89 o 
-3 3 10 203.14 205.59 2.91 o 
-2 3 10 235.35 241.23 9.29 o 
-1 3 10 55.80 58.29 2.02 o 
0 3 10 4.11 5.58 1.44 o 
1 3 10 152.48 156.27 5.88 o 
2 3 10 19.97 26.57 3.13 o 
3 3 10 326.34 339.32 3.13 o 
4 3 10 16.80 14.45 1.30 o 
-10 4 10 56.95 57.51 2.64 o 
-9 4 10 135.50 142.87 3.65 o 
-8 4 10 26.91 24.81 2.49 o 
-7 4 10 271.66 261.42 4.43 o 
-6 4 10 255.24 251.71 4.47 o 
-5 4 10 1.56 0.63 1.79 o 
-4 4 10 491.45 495.47 4.16 o 
-3 4 10 332.48 305.60 3.45 o 
-2 4 10 17.25 14.53 2.42 o 
-1 4 10 225.23 220.97 3.16 o 
0 4 10 115.01 106.60 4.26 o 
1 4 10 0.02 -0.56 0.99 o 
2 4 10 90.04 84.57 1.84 o 
3 4 10 12.85 11.99 1.57 o 
-9 5 10 15.67 21.54 2.09 o 
-8 5 10 196.18 199.97 4.10 o 
-7 5 10 266.95 280.97 4.75 o 
-6 5 10 49.15 50.48 2.71 o 
-5 5 10 244.02 242.08 2.80 o 
-4 5 10 95.29 104.05 2.04 o 
-3 5 10 37.57 40.48 3.02 o 
-2 5 10 456.27 460.99 4.64 o 
-1 5 10 7.29 9.65 1.07 o 
0 5 10 49.54 52.38 1.53 o 
1 5 10 0.03 0.38 1.20 o 
2 5 10 6.35 7.47 1.46 o 
3 5 10 37.26 37.66 4.47 o 
-8 6 10 8.19 6.61 2.22 o 
-7 6 10 145.52 143.92 3.77 o 
-6 6 10 65.25 74.28 2.95 o 
-5 6 10 71.23 72.80 1.84 o 
-4 6 10 9.59 12.13 2.16 o 
-3 6 10 88.61 88.08 2.01 o 
-2 6 10 1.48 2.76 1.67 o 
-1 6 10 11.55 14.41 1.34 o 
0 6 10 1.08 0.81 1.17 o 
1 6 10 26.51 30.84 1.99 o 
2 6 10 9.40 11.88 1.59 o 
-8 7 10 84.60 90.34 3.32 o 
-7 7 10 48.60 44.30 2.68 o 
-6 7 10 3.82 3.50 1.27 o 
-5 7 10 33.94 37.67 1.57 o 
-4 7 10 107.64 105.60 2.08 o 
-3 7 10 75.99 76.93 2.41 o 
-2 7 10 50.08 52.73 1.80 o 
-1 7 10 5.32 4.38 1.19 o 
0 7 10 4.39 5.88 1.28 o 
1 7 10 8.45 5.56 1.43 o 
-7 8 10 10.87 11.64 1.48 o 
-6 8 10 46.40 52.67 1.91 o 
-5 8 10 17.05 18.81 1.42 o 
-4 8 10 25.13 22.60 1.36 o 
-3 8 10 73.83 80.25 2.01 o 
-2 8 10 0.39 2.04 1.36 o 
-1 8 10 13.84 15.50 2.57 o 
0 8 10 5.45 7.21 1.48 o 
-5 9 10 2.70 3.01 2.03 o 
-4 9 10 259.58 253.67 3.12 o 
-3 9 10 18.67 17.95 1.53 o 
-2 9 10 7.75 8.80 1.41 o 
-9 1 11 2.50 2.09 1.23 o 
-8 1 11 1.54 3.41 1.29 o 
-7 1 11 26.18 23.41 1.50 o 
-6 1 11 75.64 67.81 1.87 o 
-5 1 11 33.70 38.28 1.66 o 
-4 1 11 23.03 27.16 1.67 o 
-3 1 11 1.44 4.56 1.46 o 
-2 1 11 12.40 15.41 1.71 o 
-1 1 11 190.68 184.33 6.49 o 
0 1 11 0.33 -1.39 1.45 o 
1 1 11 1.43 -1.58 1.58 o 
2 1 11 16.27 16.12 3.13 o 
-9 2 11 0.87 1.45 2.05 o 
-8 2 11 0.11 -1.26 1.26 o 
-7 2 11 69.75 70.77 5.85 o 
-6 2 11 0.80 1.21 1.28 o 
-5 2 11 2.00 1.21 1.33 o 
-4 2 11 4.25 2.83 1.48 o 
-3 2 11 140.98 144.49 2.79 o 
-2 2 11 10.63 17.26 1.72 o 
-1 2 11 0.01 -0.77 1.38 o 
0 2 11 0.56 -0.63 1.75 o 
1 2 11 46.79 39.27 2.02 o 
2 2 11 1.70 3.06 1.69 o 
-9 3 11 43.40 48.55 2.90 o 
-8 3 11 11.57 7.02 2.11 o 
-7 3 11 47.05 54.41 2.55 o 
-6 3 11 33.95 34.34 1.69 o 
-5 3 11 19.20 15.30 1.37 o 
-4 3 11 8.28 4.79 1.51 o 
-3 3 11 64.01 57.74 1.95 o 
-2 3 11 18.32 14.67 1.60 o 
-1 3 11 30.64 35.11 3.58 o 
0 3 11 7.88 9.36 2.10 o 
1 3 11 0.47 -0.62 1.55 o 
2 3 11 4.42 2.15 1.25 o 
-8 4 11 18.24 14.63 2.50 o 
-7 4 11 7.36 4.22 2.01 o 
-6 4 11 46.89 56.26 2.73 o 
-5 4 11 96.22 97.87 3.17 o 
-4 4 11 7.88 7.05 1.35 o 
-3 4 11 22.37 28.56 2.87 o 
-2 4 11 83.04 94.95 2.41 o 
-1 4 11 0.12 -0.34 1.50 o 
0 4 11 0.04 -0.31 1.14 o 
1 4 11 18.93 21.12 1.40 o 
-8 5 11 25.68 29.30 2.23 o 
-7 5 11 1.78 2.01 1.69 o 
-6 5 11 34.70 30.92 3.30 o 
-5 5 11 47.80 55.19 1.69 o 
-4 5 11 25.55 30.58 1.49 o 
-3 5 11 5.92 8.80 1.42 o 
-2 5 11 34.37 34.76 2.62 o 
-1 5 11 9.23 5.31 1.12 o 
0 5 11 7.66 7.52 1.20 o 
1 5 11 1.16 1.27 1.28 o 
-7 6 11 0.12 -0.78 2.03 o 
-6 6 11 24.76 23.73 2.12 o 
-5 6 11 10.44 9.02 1.50 o 
-4 6 11 47.57 48.37 1.74 o 
-3 6 11 6.90 10.67 1.23 o 
-2 6 11 10.10 9.14 2.07 o 
-1 6 11 8.88 7.67 1.53 o 
0 6 11 71.36 72.72 2.21 o 
-5 7 11 32.36 27.74 1.50 o 
-4 7 11 45.26 39.61 1.71 o 
-3 7 11 2.02 0.63 1.37 o 
-2 7 11 85.21 83.56 2.16 o 
-8 0 12 46.87 54.93 2.75 o 
-7 0 12 34.99 43.38 2.50 o 
-6 0 12 54.59 58.14 2.80 o 
-5 0 12 8.63 7.47 1.85 o 
-4 0 12 286.11 285.77 5.17 o 
-3 0 12 42.07 54.02 2.89 o 
-2 0 12 191.96 224.43 5.09 o 
-1 0 12 0.05 -0.48 2.39 o 
0 0 12 2.92 2.77 2.70 o 
-7 1 12 5.42 5.60 1.41 o 
-6 1 12 31.20 31.58 2.03 o 
-5 1 12 0.05 0.54 1.19 o 
-4 1 12 10.48 12.73 1.50 o 
-3 1 12 297.93 310.88 3.91 o 
-2 1 12 45.10 50.46 2.75 o 
-1 1 12 65.70 73.48 3.15 o 
0 1 12 51.23 47.30 2.26 o 
-7 2 12 55.40 53.22 4.36 o 
-6 2 12 3.33 4.48 1.34 o 
-5 2 12 58.60 58.43 2.09 o 
-4 2 12 0.03 0.89 1.39 o 
-3 2 12 11.99 15.06 1.60 o 
-2 2 12 20.80 26.89 4.58 o 
-1 2 12 0.84 0.98 3.39 o 
0 2 12 67.93 78.87 2.52 o 
-7 3 12 0.36 0.72 1.94 o 
-6 3 12 3.41 3.53 2.02 o 
-5 3 12 42.57 42.89 1.87 o 
-4 3 12 27.32 22.00 1.74 o 
-3 3 12 105.23 100.70 2.61 o 
-2 3 12 16.75 18.22 1.91 o 
-1 3 12 33.69 37.31 3.27 o 
-6 4 12 81.65 85.43 3.35 o 
-5 4 12 6.13 3.57 2.44 o 
-4 4 12 128.52 134.49 3.87 o 
-3 4 12 4.22 3.92 1.55 o 
-2 4 12 122.98 132.27 2.86 o 
-4 5 12 30.94 38.43 3.20 o 
-3 5 12 105.41 105.12 2.35 o 
